# Supplementary material for: From Diet to Scar: Novel Mendelian Randomization and Mediation Analyses Linking Dietary Habits, Gut Microbiota, and Hypertrophic Scarring
Source: Food Sci Nutr. 2025 May 28;13(6):e70292. doi: 10.1002/fsn3.70292 (PMC12121444; doi:10.1002/fsn3.70292)
Supplement: Supplementary file 1 — Table S1–S6. [file FSN3-13-e70292-s001.xlsx]

## Sheet: Supplementary Table 1
Supplementary Table 1. The effect of Dietary Habits on HTS (P_ivw<0.05)
Outcomes	Exposures	ID	method	N.SNP	Beta	SE	OR	OR_lci95	OR_uci95	P
HTS	F-caffeinated/sweet liking (derived food-liking factor)	GCST90094720	Inverse variance weighted	43	0.144374	0.0723603	1.15532	1.00255	1.33136	0.0460193
			Debiased inverse-variance weighted method		0.149991	0.0753304	1.16182	1.00235	1.34668	0.0464687
			Robust adjusted profile score (RAPS)		0.14652	0.0774211	1.1578	0.994788	1.34752	0.058424
			Bayesian Weighted Mendelian Randomization		0.149721	0.0750907	1.16151	1.00255	1.34568	0.0461657
	Crisps liking	GCST90094747	Inverse variance weighted	55	-0.370292	0.117889	0.690533	0.548069	0.870029	0.0016836
			Debiased inverse-variance weighted method		-0.383794	0.121324	0.681272	0.53709	0.864158	0.00155947
			Robust adjusted profile score (RAPS)		-0.403078	0.123772	0.66826	0.52431	0.851731	0.00112752
			Bayesian Weighted Mendelian Randomization		-0.381104	0.126398	0.683107	0.533208	0.875146	0.00256879
	Curry liking	GCST90094750	Inverse variance weighted	45	-0.257407	0.115415	0.773053	0.616548	0.969287	0.0257286
			Debiased inverse-variance weighted method		-0.267899	0.12044	0.764985	0.604132	0.968665	0.0261261
			Robust adjusted profile score (RAPS)		-0.267959	0.124365	0.764939	0.599467	0.976086	0.0311914
			Bayesian Weighted Mendelian Randomization		-0.257233	0.120711	0.773188	0.610287	0.979571	0.0330899
	Jam liking	GCST90094786	Inverse variance weighted	45	0.361613	0.136175	1.43564	1.09934	1.87483	0.00791899
			Debiased inverse-variance weighted method		0.376094	0.14217	1.45658	1.10235	1.92466	0.00815983
			Robust adjusted profile score (RAPS)		0.351756	0.146508	1.42156	1.06673	1.89442	0.0163531
			Bayesian Weighted Mendelian Randomization		0.375292	0.142383	1.45542	1.101	1.92392	0.00839422
	Oranges liking	GCST90094807	Inverse variance weighted (multiplicative random effects)	36	-0.503883	0.212269	0.60418	0.398547	0.915912	0.0176066
			Debiased inverse-variance weighted method		-0.523477	0.22071	0.592457	0.384402	0.913122	0.0177023
			Robust adjusted profile score (RAPS)		-0.595134	0.235113	0.551489	0.34786	0.874316	0.011365
			Bayesian Weighted Mendelian Randomization		-0.505417	0.218316	0.603254	0.393248	0.925411	0.0206091
	F-strong flavour liking (derived food-liking factor)	GCST90094851	Inverse variance weighted	127	-0.122517	0.0585074	0.884691	0.78884	0.992188	0.0362556
			Debiased inverse-variance weighted method		-0.126893	0.0603854	0.880828	0.78251	0.991498	0.0356066
			Robust adjusted profile score (RAPS)		-0.128117	0.0631148	0.87975	0.777383	0.995598	0.042366
			Bayesian Weighted Mendelian Randomization		-0.12623	0.0609275	0.881412	0.782197	0.993211	0.038283

## Sheet: Supplementary Table 1S 
Supplementary Table 1S. The effect of Dietary Habits on HTS
Exposure	ID	method	N.SNP	Beta	SE	OR	OR_lci95	OR_uci95	P
Adding salt to food liking	GCST90094687	Inverse variance weighted	53	-0.0570315	0.0882702	0.944564	0.794501	1.12297	0.518214
Adding salt to food liking	GCST90094687	Debiased inverse-variance weighted method	53	-0.0590996	0.0914856	0.942613	0.787879	1.12774	0.51828
Adding salt to food liking	GCST90094687	Robust adjusted profile score (RAPS)	53	-0.0783638	0.0941095	0.924628	0.768881	1.11192	0.405021
Adding salt to food liking	GCST90094687	Bayesian Weighted Mendelian Randomization	53	-0.0573181	0.0918958	0.944294	0.788649	1.13066	0.532805
Alcohol liking	GCST90094688	Inverse variance weighted	57	-0.0107066	0.0729192	0.989351	0.857591	1.14135	0.883268
Alcohol liking	GCST90094688	Debiased inverse-variance weighted method	57	-0.0111169	0.0754012	0.988945	0.853079	1.14645	0.882787
Alcohol liking	GCST90094688	Robust adjusted profile score (RAPS)	57	-0.0624863	0.071793	0.939426	0.816114	1.08137	0.384099
Alcohol liking	GCST90094688	Bayesian Weighted Mendelian Randomization	57	-0.0165832	0.0749219	0.983554	0.849226	1.13913	0.824828
Aniseed liking	GCST90094689	Inverse variance weighted	54	0.100275	0.0952211	1.10548	0.917266	1.3323	0.292305
Aniseed liking	GCST90094689	Debiased inverse-variance weighted method	54	0.104415	0.0992	1.11006	0.913916	1.3483	0.292536
Aniseed liking	GCST90094689	Robust adjusted profile score (RAPS)	54	0.0794194	0.101824	1.08266	0.886783	1.3218	0.43541
Aniseed liking	GCST90094689	Bayesian Weighted Mendelian Randomization	54	0.100782	0.0992093	1.10604	0.910585	1.34344	0.309698
Apple juice liking	GCST90094690	Inverse variance weighted	33	0.00418129	0.165908	1.00419	0.725424	1.39008	0.979893
Apple juice liking	GCST90094690	Debiased inverse-variance weighted method	33	0.00436277	0.171242	1.00437	0.71801	1.40494	0.979674
Apple juice liking	GCST90094690	Robust adjusted profile score (RAPS)	33	0.0388486	0.172982	1.03961	0.740673	1.45921	0.822305
Apple juice liking	GCST90094690	Bayesian Weighted Mendelian Randomization	33	0.0174017	0.172743	1.01755	0.725296	1.42758	0.919759
Apples liking	GCST90094691	Inverse variance weighted	38	-0.170235	0.195801	0.843466	0.574643	1.23805	0.384613
Apples liking	GCST90094691	Debiased inverse-variance weighted method	38	-0.177689	0.202	0.837203	0.563488	1.24388	0.379051
Apples liking	GCST90094691	Robust adjusted profile score (RAPS)	38	-0.258126	0.206759	0.772498	0.51511	1.15849	0.21187
Apples liking	GCST90094691	Bayesian Weighted Mendelian Randomization	38	-0.172098	0.206543	0.841897	0.561625	1.26203	0.404713
Asparagus liking	GCST90094692	Inverse variance weighted	49	-0.0599671	0.111193	0.941796	0.757368	1.17113	0.589677
Asparagus liking	GCST90094692	Debiased inverse-variance weighted method	49	-0.0624772	0.115057	0.939434	0.74977	1.17708	0.587122
Asparagus liking	GCST90094692	Robust adjusted profile score (RAPS)	49	-0.0432675	0.118761	0.957655	0.758783	1.20865	0.715616
Asparagus liking	GCST90094692	Bayesian Weighted Mendelian Randomization	49	-0.0850131	0.121004	0.9185	0.724567	1.16434	0.482327
Aubergine liking	GCST90094693	Inverse variance weighted	54	-0.0300851	0.100444	0.970363	0.796956	1.1815	0.764543
Aubergine liking	GCST90094693	Debiased inverse-variance weighted method	54	-0.0312506	0.103645	0.969233	0.791049	1.18755	0.763022
Aubergine liking	GCST90094693	Robust adjusted profile score (RAPS)	54	-0.00975562	0.103221	0.990292	0.808909	1.21235	0.924703
Aubergine liking	GCST90094693	Bayesian Weighted Mendelian Randomization	54	-0.0386348	0.107963	0.962102	0.778612	1.18883	0.720454
Avocado liking	GCST90094694	Inverse variance weighted	73	-0.0366467	0.0893363	0.964017	0.80917	1.14849	0.681651
Avocado liking	GCST90094694	Debiased inverse-variance weighted method	73	-0.0381482	0.092844	0.96257	0.802421	1.15468	0.681157
Avocado liking	GCST90094694	Robust adjusted profile score (RAPS)	73	-0.0564877	0.0897206	0.945078	0.792676	1.12678	0.528959
Avocado liking	GCST90094694	Bayesian Weighted Mendelian Randomization	73	-0.0436348	0.0928442	0.957303	0.79803	1.14837	0.63837
Bacon liking	GCST90094695	Inverse variance weighted	37	-0.0513516	0.139853	0.949945	0.722192	1.24952	0.713483
Bacon liking	GCST90094695	Debiased inverse-variance weighted method	37	-0.053419	0.144237	0.947983	0.714535	1.2577	0.711117
Bacon liking	GCST90094695	Robust adjusted profile score (RAPS)	37	-0.119898	0.137515	0.887011	0.677445	1.16141	0.383267
Bacon liking	GCST90094695	Bayesian Weighted Mendelian Randomization	37	-0.0527038	0.148857	0.948661	0.7086	1.27005	0.723297
Baked/steamed fish liking	GCST90094696	Inverse variance weighted	42	0.0341684	0.121878	1.03476	0.814882	1.31396	0.779209
Baked/steamed fish liking	GCST90094696	Debiased inverse-variance weighted method	42	0.0355025	0.126642	1.03614	0.808386	1.32806	0.779219
Baked/steamed fish liking	GCST90094696	Robust adjusted profile score (RAPS)	42	0.029201	0.130576	1.02963	0.797138	1.32993	0.823044
Baked/steamed fish liking	GCST90094696	Bayesian Weighted Mendelian Randomization	42	0.0385487	0.127588	1.0393	0.80935	1.33459	0.76255
Banana liking	GCST90094697	Inverse variance weighted	24	0.0291189	0.160402	1.02955	0.751812	1.40988	0.855946
Banana liking	GCST90094697	Debiased inverse-variance weighted method	24	0.0303701	0.16554	1.03084	0.74521	1.42594	0.854437
Banana liking	GCST90094697	Robust adjusted profile score (RAPS)	24	0.0426979	0.170787	1.04362	0.746736	1.45855	0.802582
Banana liking	GCST90094697	Bayesian Weighted Mendelian Randomization	24	0.0406497	0.178941	1.04149	0.733392	1.47901	0.820293
BBQ/grilled meat liking	GCST90094698	Inverse variance weighted	39	0.0200381	0.121767	1.02024	0.803622	1.29525	0.86929
BBQ/grilled meat liking	GCST90094698	Debiased inverse-variance weighted method	39	0.0208181	0.12651	1.02104	0.796809	1.30836	0.869292
BBQ/grilled meat liking	GCST90094698	Robust adjusted profile score (RAPS)	39	0.0206429	0.130305	1.02086	0.790765	1.3179	0.874126
BBQ/grilled meat liking	GCST90094698	Bayesian Weighted Mendelian Randomization	39	0.0198917	0.1257	1.02009	0.797335	1.30508	0.874262
Beans liking	GCST90094699	Inverse variance weighted	65	-0.0183019	0.0627452	0.981865	0.868244	1.11035	0.770527
Beans liking	GCST90094699	Debiased inverse-variance weighted method	65	-0.0190408	0.0652805	0.981139	0.863302	1.11506	0.770534
Beans liking	GCST90094699	Robust adjusted profile score (RAPS)	65	-0.0192231	0.0674799	0.98096	0.859432	1.11967	0.775742
Beans liking	GCST90094699	Bayesian Weighted Mendelian Randomization	65	-0.0138417	0.0646834	0.986254	0.868818	1.11956	0.830554
Beef/steak liking	GCST90094700	Inverse variance weighted	39	-0.108253	0.129136	0.897401	0.696728	1.15587	0.401872
Beef/steak liking	GCST90094700	Debiased inverse-variance weighted method	39	-0.112684	0.133239	0.893433	0.688092	1.16005	0.397706
Beef/steak liking	GCST90094700	Robust adjusted profile score (RAPS)	39	-0.108086	0.132784	0.89755	0.69188	1.16436	0.415642
Beef/steak liking	GCST90094700	Bayesian Weighted Mendelian Randomization	39	-0.11293	0.133053	0.893213	0.688174	1.15934	0.396014
Beer liking	GCST90094701	Inverse variance weighted	30	-0.0603504	0.0761339	0.941435	0.810931	1.09294	0.42796
Beer liking	GCST90094701	Debiased inverse-variance weighted method	30	-0.062437	0.0787986	0.939472	0.805025	1.09637	0.42815
Beer liking	GCST90094701	Robust adjusted profile score (RAPS)	30	-0.0540485	0.0814036	0.947386	0.807672	1.11127	0.506717
Beer liking	GCST90094701	Bayesian Weighted Mendelian Randomization	30	-0.0639998	0.0777646	0.938005	0.805398	1.09245	0.410512
Beetroot liking	GCST90094702	Inverse variance weighted	42	-0.115368	0.122385	0.891038	0.701004	1.13259	0.345853
Beetroot liking	GCST90094702	Debiased inverse-variance weighted method	42	-0.12035	0.127751	0.88661	0.690223	1.13888	0.346159
Beetroot liking	GCST90094702	Robust adjusted profile score (RAPS)	42	-0.0864362	0.132055	0.917194	0.708033	1.18814	0.512761
Beetroot liking	GCST90094702	Bayesian Weighted Mendelian Randomization	42	-0.130641	0.128742	0.877533	0.68183	1.12941	0.310226
Bell pepper liking	GCST90094703	Inverse variance weighted	22	-0.0755225	0.181875	0.927259	0.649211	1.32439	0.677963
Bell pepper liking	GCST90094703	Debiased inverse-variance weighted method	22	-0.0789237	0.186278	0.92411	0.641447	1.33133	0.671794
Bell pepper liking	GCST90094703	Robust adjusted profile score (RAPS)	22	-0.0673016	0.190599	0.934913	0.643472	1.35835	0.72401
Bell pepper liking	GCST90094703	Bayesian Weighted Mendelian Randomization	22	-0.0548133	0.205394	0.946662	0.632937	1.41589	0.78957
Biscuits liking	GCST90094704	Inverse variance weighted	51	-0.0680205	0.134571	0.934241	0.717645	1.21621	0.613235
Biscuits liking	GCST90094704	Debiased inverse-variance weighted method	51	-0.0705792	0.138693	0.931854	0.710052	1.22294	0.610831
Biscuits liking	GCST90094704	Robust adjusted profile score (RAPS)	51	-0.0492164	0.142928	0.951975	0.719388	1.25976	0.730587
Biscuits liking	GCST90094704	Bayesian Weighted Mendelian Randomization	51	-0.0739346	0.14683	0.928732	0.696476	1.23844	0.614586
Bitter ale liking	GCST90094705	Inverse variance weighted	42	0.0652642	0.108247	1.06744	0.86338	1.31973	0.546562
Bitter ale liking	GCST90094705	Debiased inverse-variance weighted method	42	0.0678983	0.112639	1.07026	0.858237	1.33465	0.546646
Bitter ale liking	GCST90094705	Robust adjusted profile score (RAPS)	42	0.0724646	0.115931	1.07515	0.85662	1.34944	0.531928
Bitter ale liking	GCST90094705	Bayesian Weighted Mendelian Randomization	42	0.0651622	0.11162	1.06733	0.857604	1.32835	0.559364
F-bitter food liking (derived food-liking factor)	GCST90094706	Inverse variance weighted	48	-0.0541964	0.146628	0.947246	0.710642	1.26263	0.711667
F-bitter food liking (derived food-liking factor)	GCST90094706	Debiased inverse-variance weighted method	48	-0.0564495	0.152074	0.945114	0.701514	1.2733	0.71049
F-bitter food liking (derived food-liking factor)	GCST90094706	Robust adjusted profile score (RAPS)	48	-0.12998	0.146164	0.878113	0.659376	1.16941	0.373855
F-bitter food liking (derived food-liking factor)	GCST90094706	Bayesian Weighted Mendelian Randomization	48	-0.0771222	0.155044	0.925777	0.683172	1.25453	0.618892
Black olive liking	GCST90094707	Inverse variance weighted	92	-0.0900718	0.0586138	0.913866	0.814684	1.02512	0.124367
Black olive liking	GCST90094707	Debiased inverse-variance weighted method	92	-0.0934668	0.0608564	0.910768	0.808362	1.02615	0.124573
Black olive liking	GCST90094707	Robust adjusted profile score (RAPS)	92	-0.105205	0.0626713	0.90014	0.796092	1.01779	0.0932149
Black olive liking	GCST90094707	Bayesian Weighted Mendelian Randomization	92	-0.0936726	0.060707	0.910581	0.808432	1.02564	0.122824
Black pepper liking	GCST90094708	Inverse variance weighted	50	0.108407	0.118035	1.1145	0.884315	1.4046	0.358395
Black pepper liking	GCST90094708	Debiased inverse-variance weighted method	50	0.112728	0.122792	1.11933	0.879903	1.4239	0.358596
Black pepper liking	GCST90094708	Robust adjusted profile score (RAPS)	50	0.0681159	0.126525	1.07049	0.835376	1.37177	0.590329
Black pepper liking	GCST90094708	Bayesian Weighted Mendelian Randomization	50	0.0995006	0.124092	1.10462	0.86613	1.40878	0.422653
Blue cheese liking	GCST90094709	Inverse variance weighted	78	-0.103498	0.0639252	0.901678	0.795494	1.02203	0.105436
Blue cheese liking	GCST90094709	Debiased inverse-variance weighted method	78	-0.107415	0.0660267	0.898153	0.789127	1.02224	0.10377
Blue cheese liking	GCST90094709	Robust adjusted profile score (RAPS)	78	-0.110543	0.068729	0.895348	0.782507	1.02446	0.10775
Blue cheese liking	GCST90094709	Bayesian Weighted Mendelian Randomization	78	-0.113627	0.0669788	0.892591	0.782779	1.01781	0.0897988
Bolognese liking	GCST90094710	Inverse variance weighted	25	0.236952	0.199131	1.26738	0.857833	1.87245	0.234075
Bolognese liking	GCST90094710	Debiased inverse-variance weighted method	25	0.247956	0.202607	1.2814	0.861437	1.90611	0.221017
Bolognese liking	GCST90094710	Robust adjusted profile score (RAPS)	25	0.402206	0.34151	1.49512	0.765556	2.91994	0.238905
Bolognese liking	GCST90094710	Bayesian Weighted Mendelian Randomization	25	0.250226	0.186722	1.28432	0.890698	1.85188	0.180214
Broad bean liking	GCST90094711	Inverse variance weighted	45	0.0383132	0.119825	1.03906	0.821566	1.31412	0.749163
Broad bean liking	GCST90094711	Debiased inverse-variance weighted method	45	0.0396615	0.123263	1.04046	0.817149	1.32479	0.747631
Broad bean liking	GCST90094711	Robust adjusted profile score (RAPS)	45	0.0422968	0.124264	1.0432	0.817699	1.3309	0.733571
Broad bean liking	GCST90094711	Bayesian Weighted Mendelian Randomization	45	0.0353815	0.123491	1.03601	0.813296	1.31973	0.774487
Broccoli liking	GCST90094712	Inverse variance weighted	35	0.314057	0.173623	1.36897	0.974098	1.92391	0.0704744
Broccoli liking	GCST90094712	Debiased inverse-variance weighted method	35	0.326578	0.180929	1.38622	0.972346	1.97625	0.0710745
Broccoli liking	GCST90094712	Robust adjusted profile score (RAPS)	35	0.320604	0.187498	1.37796	0.95419	1.98993	0.087283
Broccoli liking	GCST90094712	Bayesian Weighted Mendelian Randomization	35	0.313582	0.178804	1.36832	0.963796	1.94262	0.0794702
Brown rice liking	GCST90094713	Inverse variance weighted	23	0.0787917	0.191389	1.08198	0.743541	1.57446	0.680572
Brown rice liking	GCST90094713	Debiased inverse-variance weighted method	23	0.0822499	0.199829	1.08573	0.733876	1.60627	0.680632
Brown rice liking	GCST90094713	Robust adjusted profile score (RAPS)	23	0.0358719	0.205338	1.03652	0.693093	1.55012	0.861318
Brown rice liking	GCST90094713	Bayesian Weighted Mendelian Randomization	23	0.0851966	0.213541	1.08893	0.716524	1.65489	0.689915
Brussel sprout liking	GCST90094714	Inverse variance weighted	49	0.180368	0.107224	1.19766	0.97065	1.47776	0.0925355
Brussel sprout liking	GCST90094714	Debiased inverse-variance weighted method	49	0.187697	0.111735	1.20647	0.969181	1.50185	0.0929887
Brussel sprout liking	GCST90094714	Robust adjusted profile score (RAPS)	49	0.208366	0.114974	1.23166	0.983161	1.54298	0.069941
Brussel sprout liking	GCST90094714	Bayesian Weighted Mendelian Randomization	49	0.188343	0.112288	1.20725	0.968756	1.50445	0.0934811
Burger liking	GCST90094715	Inverse variance weighted	31	-0.0508076	0.163902	0.950462	0.689316	1.31054	0.756571
Burger liking	GCST90094715	Debiased inverse-variance weighted method	31	-0.0530433	0.169635	0.948339	0.680091	1.32239	0.754516
Burger liking	GCST90094715	Robust adjusted profile score (RAPS)	31	-0.0352641	0.166591	0.96535	0.696434	1.3381	0.832356
Burger liking	GCST90094715	Bayesian Weighted Mendelian Randomization	31	-0.0675654	0.164424	0.934667	0.677168	1.29008	0.681129
F-burn/spicy liking (derived food-liking factor)	GCST90094716	Inverse variance weighted	55	-0.0974779	0.0869006	0.907122	0.765058	1.07557	0.261983
F-burn/spicy liking (derived food-liking factor)	GCST90094716	Debiased inverse-variance weighted method	55	-0.10107	0.0901472	0.90387	0.75748	1.07855	0.262217
F-burn/spicy liking (derived food-liking factor)	GCST90094716	Robust adjusted profile score (RAPS)	55	-0.131185	0.092891	0.877055	0.731066	1.0522	0.157877
F-burn/spicy liking (derived food-liking factor)	GCST90094716	Bayesian Weighted Mendelian Randomization	55	-0.100453	0.0904033	0.904428	0.757567	1.07976	0.266496
Adding butter to bread liking	GCST90094717	Inverse variance weighted	20	0.010292	0.178272	1.01035	0.712396	1.43291	0.953962
Adding butter to bread liking	GCST90094717	Debiased inverse-variance weighted method	20	0.010618	0.183919	1.01067	0.704784	1.44933	0.953962
Adding butter to bread liking	GCST90094717	Robust adjusted profile score (RAPS)	20	-0.0074927	0.189545	0.992535	0.684545	1.4391	0.968468
Adding butter to bread liking	GCST90094717	Bayesian Weighted Mendelian Randomization	20	0.0062844	0.18177	1.0063	0.704699	1.43699	0.97242
Butternut squash liking	GCST90094718	Inverse variance weighted	38	-0.0214591	0.12351	0.978769	0.768327	1.24685	0.862067
Butternut squash liking	GCST90094718	Debiased inverse-variance weighted method	38	-0.0223471	0.128624	0.977901	0.759991	1.25829	0.86207
Butternut squash liking	GCST90094718	Robust adjusted profile score (RAPS)	38	-0.0178639	0.13237	0.982295	0.75782	1.27326	0.892648
Butternut squash liking	GCST90094718	Bayesian Weighted Mendelian Randomization	38	-0.0183555	0.129504	0.981812	0.761715	1.26551	0.887288
Cabbage liking	GCST90094719	Inverse variance weighted	49	0.0263324	0.141659	1.02668	0.777773	1.35525	0.852535
Cabbage liking	GCST90094719	Debiased inverse-variance weighted method	49	0.027474	0.146391	1.02785	0.771473	1.36944	0.851132
Cabbage liking	GCST90094719	Robust adjusted profile score (RAPS)	49	-0.000210802	0.142889	0.999789	0.755577	1.32293	0.998823
Cabbage liking	GCST90094719	Bayesian Weighted Mendelian Randomization	49	0.0268829	0.14317	1.02725	0.775901	1.36002	0.851058
F-caffeinated/sweet liking (derived food-liking factor)	GCST90094720	Inverse variance weighted	43	0.144374	0.0723603	1.15532	1.00255	1.33136	0.0460193
F-caffeinated/sweet liking (derived food-liking factor)	GCST90094720	Debiased inverse-variance weighted method	43	0.149991	0.0753304	1.16182	1.00235	1.34668	0.0464687
F-caffeinated/sweet liking (derived food-liking factor)	GCST90094720	Robust adjusted profile score (RAPS)	43	0.14652	0.0774211	1.1578	0.994788	1.34752	0.058424
F-caffeinated/sweet liking (derived food-liking factor)	GCST90094720	Bayesian Weighted Mendelian Randomization	43	0.149721	0.0750907	1.16151	1.00255	1.34568	0.0461657
Cake liking	GCST90094721	Inverse variance weighted	51	0.135935	0.119858	1.14561	0.905755	1.44898	0.256738
Cake liking	GCST90094721	Debiased inverse-variance weighted method	51	0.140762	0.124175	1.15115	0.902469	1.46836	0.256971
Cake liking	GCST90094721	Robust adjusted profile score (RAPS)	51	0.130992	0.127749	1.13996	0.887456	1.4643	0.305183
Cake liking	GCST90094721	Bayesian Weighted Mendelian Randomization	51	0.139697	0.124402	1.14993	0.901107	1.46745	0.26146
F-cake/biscuits liking (derived food-liking factor)	GCST90094722	Inverse variance weighted	77	0.0617499	0.0643252	1.0637	0.937698	1.20663	0.337074
F-cake/biscuits liking (derived food-liking factor)	GCST90094722	Debiased inverse-variance weighted method	77	0.0640082	0.0663594	1.0661	0.936078	1.21418	0.334761
F-cake/biscuits liking (derived food-liking factor)	GCST90094722	Robust adjusted profile score (RAPS)	77	0.0676402	0.07333	1.06998	0.926736	1.23537	0.356316
F-cake/biscuits liking (derived food-liking factor)	GCST90094722	Bayesian Weighted Mendelian Randomization	77	0.0670441	0.0669586	1.06934	0.937822	1.21931	0.316693
Cake icing liking	GCST90094723	Inverse variance weighted	59	0.0688539	0.0897909	1.07128	0.898403	1.27742	0.443186
Cake icing liking	GCST90094723	Debiased inverse-variance weighted method	59	0.0717468	0.0935868	1.07438	0.894327	1.29069	0.443299
Cake icing liking	GCST90094723	Robust adjusted profile score (RAPS)	59	0.0854585	0.0960848	1.08922	0.902246	1.31493	0.373784
Cake icing liking	GCST90094723	Bayesian Weighted Mendelian Randomization	59	0.0728777	0.0950744	1.0756	0.892733	1.29592	0.443359
Capers liking	GCST90094724	Inverse variance weighted	67	-0.0801806	0.0791175	0.92295	0.790373	1.07777	0.310851
Capers liking	GCST90094724	Debiased inverse-variance weighted method	67	-0.0832425	0.0821662	0.920128	0.783262	1.08091	0.311013
Capers liking	GCST90094724	Robust adjusted profile score (RAPS)	67	-0.0864659	0.0846743	0.917167	0.776913	1.08274	0.307179
Capers liking	GCST90094724	Bayesian Weighted Mendelian Randomization	67	-0.0865038	0.0816726	0.917132	0.781467	1.07635	0.28953
F-carbohydrate liking (derived food-liking factor)	GCST90094725	Inverse variance weighted	33	-0.00398078	0.0810715	0.996027	0.849692	1.16756	0.960838
F-carbohydrate liking (derived food-liking factor)	GCST90094725	Debiased inverse-variance weighted method	33	-0.0041437	0.0843898	0.995865	0.844046	1.17499	0.960838
F-carbohydrate liking (derived food-liking factor)	GCST90094725	Robust adjusted profile score (RAPS)	33	-0.00751587	0.087106	0.992512	0.836739	1.17729	0.931241
F-carbohydrate liking (derived food-liking factor)	GCST90094725	Bayesian Weighted Mendelian Randomization	33	-0.00726451	0.0837589	0.992762	0.842458	1.16988	0.930885
F-capsicum liking (derived food-liking factor)	GCST90094726	Inverse variance weighted	75	-0.113615	0.0634604	0.892602	0.788205	1.01083	0.0734014
F-capsicum liking (derived food-liking factor)	GCST90094726	Debiased inverse-variance weighted method	75	-0.11758	0.0657295	0.88907	0.781602	1.01131	0.0736401
F-capsicum liking (derived food-liking factor)	GCST90094726	Robust adjusted profile score (RAPS)	75	-0.150475	0.0675575	0.860299	0.753605	0.9821	0.0259232
F-capsicum liking (derived food-liking factor)	GCST90094726	Bayesian Weighted Mendelian Randomization	75	-0.118511	0.0678063	0.888242	0.777702	1.01449	0.0804997
Cauliflower liking	GCST90094727	Inverse variance weighted	36	0.0530415	0.165996	1.05447	0.761618	1.45994	0.749321
Cauliflower liking	GCST90094727	Debiased inverse-variance weighted method	36	0.0553565	0.173254	1.05692	0.7526	1.48429	0.74934
Cauliflower liking	GCST90094727	Robust adjusted profile score (RAPS)	36	0.0624713	0.178661	1.06446	0.749983	1.51081	0.726591
Cauliflower liking	GCST90094727	Bayesian Weighted Mendelian Randomization	36	0.0548093	0.174971	1.05634	0.749661	1.48848	0.754093
Cereal bar liking	GCST90094728	Inverse variance weighted	28	-0.133309	0.196904	0.875194	0.594972	1.2874	0.498388
Cereal bar liking	GCST90094728	Debiased inverse-variance weighted method	28	-0.139218	0.205258	0.870038	0.581861	1.30094	0.497608
Cereal bar liking	GCST90094728	Robust adjusted profile score (RAPS)	28	-0.166098	0.193211	0.846963	0.579962	1.23689	0.38997
Cereal bar liking	GCST90094728	Bayesian Weighted Mendelian Randomization	28	-0.13483	0.192489	0.873865	0.599231	1.27437	0.483643
F-cheese liking (derived food-liking factor)	GCST90094729	Inverse variance weighted	73	0.00398352	0.0658423	1.00399	0.882437	1.14229	0.951757
F-cheese liking (derived food-liking factor)	GCST90094729	Debiased inverse-variance weighted method	73	0.00413557	0.0683493	1.00414	0.878246	1.14809	0.951752
F-cheese liking (derived food-liking factor)	GCST90094729	Robust adjusted profile score (RAPS)	73	0.00528586	0.065994	1.0053	0.883325	1.14412	0.936161
F-cheese liking (derived food-liking factor)	GCST90094729	Bayesian Weighted Mendelian Randomization	73	0.00288155	0.0653822	1.00289	0.882261	1.14	0.964847
Cheesecake liking	GCST90094730	Inverse variance weighted	42	-0.12709	0.127191	0.880655	0.686339	1.12999	0.317696
Cheesecake liking	GCST90094730	Debiased inverse-variance weighted method	42	-0.132071	0.13096	0.876279	0.677902	1.13271	0.313223
Cheesecake liking	GCST90094730	Robust adjusted profile score (RAPS)	42	-0.108331	0.138279	0.897331	0.684301	1.17668	0.433379
Cheesecake liking	GCST90094730	Bayesian Weighted Mendelian Randomization	42	-0.134788	0.136012	0.873901	0.669401	1.14088	0.321687
Cherry liking	GCST90094731	Inverse variance weighted	39	0.213318	0.137653	1.23778	0.945083	1.62112	0.121219
Cherry liking	GCST90094731	Debiased inverse-variance weighted method	39	0.221398	0.143153	1.24782	0.942536	1.65199	0.121962
Cherry liking	GCST90094731	Robust adjusted profile score (RAPS)	39	0.270045	0.23642	1.31002	0.824203	2.08221	0.25336
Cherry liking	GCST90094731	Bayesian Weighted Mendelian Randomization	39	0.180757	0.149854	1.19812	0.89319	1.60716	0.227731
Chicken liking	GCST90094732	Inverse variance weighted	35	0.142902	0.159348	1.15362	0.844154	1.57653	0.369829
Chicken liking	GCST90094732	Debiased inverse-variance weighted method	35	0.148933	0.166168	1.1606	0.837984	1.60741	0.370103
Chicken liking	GCST90094732	Robust adjusted profile score (RAPS)	35	0.127069	0.172352	1.1355	0.809983	1.59182	0.460963
Chicken liking	GCST90094732	Bayesian Weighted Mendelian Randomization	35	0.124051	0.163582	1.13207	0.821544	1.55998	0.448249
Chilli pepper liking	GCST90094733	Inverse variance weighted	57	-0.140564	0.0935206	0.868868	0.723348	1.04366	0.132831
Chilli pepper liking	GCST90094733	Debiased inverse-variance weighted method	57	-0.145635	0.0964683	0.864473	0.715544	1.0444	0.131129
Chilli pepper liking	GCST90094733	Robust adjusted profile score (RAPS)	57	-0.203721	0.0922642	0.81569	0.680751	0.977377	0.0272431
Chilli pepper liking	GCST90094733	Bayesian Weighted Mendelian Randomization	57	-0.147798	0.102609	0.862605	0.705455	1.05476	0.149754
Chips liking	GCST90094734	Inverse variance weighted	41	0.0616105	0.150846	1.06355	0.791324	1.42942	0.682956
Chips liking	GCST90094734	Debiased inverse-variance weighted method	41	0.0640518	0.1566	1.06615	0.784362	1.44917	0.682529
Chips liking	GCST90094734	Robust adjusted profile score (RAPS)	41	0.0148069	0.160835	1.01492	0.7405	1.39103	0.926648
Chips liking	GCST90094734	Bayesian Weighted Mendelian Randomization	41	0.0417977	0.158574	1.04268	0.764138	1.42277	0.7921
F-chocolate/coffee liking (derived food-liking factor)	GCST90094735	Inverse variance weighted	42	0.00642145	0.0560359	1.00644	0.901758	1.12328	0.908766
F-chocolate/coffee liking (derived food-liking factor)	GCST90094735	Debiased inverse-variance weighted method	42	0.00661953	0.0577647	1.00664	0.898886	1.12731	0.908766
F-chocolate/coffee liking (derived food-liking factor)	GCST90094735	Robust adjusted profile score (RAPS)	42	0.00670493	0.0593619	1.00673	0.896153	1.13095	0.91007
F-chocolate/coffee liking (derived food-liking factor)	GCST90094735	Bayesian Weighted Mendelian Randomization	42	0.00869801	0.0574776	1.00874	0.901263	1.12902	0.879716
Cod liking	GCST90094736	Inverse variance weighted	37	-0.192747	0.167702	0.824691	0.593663	1.14562	0.250416
Cod liking	GCST90094736	Debiased inverse-variance weighted method	37	-0.201536	0.171251	0.817474	0.584389	1.14353	0.239257
Cod liking	GCST90094736	Robust adjusted profile score (RAPS)	37	-0.185772	0.172841	0.830463	0.591828	1.16532	0.282459
Cod liking	GCST90094736	Bayesian Weighted Mendelian Randomization	37	-0.253746	0.186001	0.775889	0.538855	1.11719	0.172498
F-coffee/alcohol liking (derived food-liking factor)	GCST90094737	Inverse variance weighted	58	0.0826458	0.0640758	1.08616	0.957966	1.2315	0.197116
F-coffee/alcohol liking (derived food-liking factor)	GCST90094737	Debiased inverse-variance weighted method	58	0.0858295	0.0661813	1.08962	0.957063	1.24054	0.194671
F-coffee/alcohol liking (derived food-liking factor)	GCST90094737	Robust adjusted profile score (RAPS)	58	0.0601912	0.0687669	1.06204	0.928122	1.21528	0.381414
F-coffee/alcohol liking (derived food-liking factor)	GCST90094737	Bayesian Weighted Mendelian Randomization	58	0.0859833	0.0664931	1.08979	0.956626	1.24149	0.195971
Coffee difference liking	GCST90094738	Inverse variance weighted	43	0.0381863	0.0550214	1.03892	0.932715	1.15723	0.487665
Coffee difference liking	GCST90094738	Debiased inverse-variance weighted method	43	0.0397171	0.0572422	1.04052	0.930086	1.16406	0.487781
Coffee difference liking	GCST90094738	Robust adjusted profile score (RAPS)	43	0.0350099	0.0589568	1.03563	0.922613	1.16249	0.55263
Coffee difference liking	GCST90094738	Bayesian Weighted Mendelian Randomization	43	0.0386216	0.0570632	1.03938	0.929394	1.16238	0.498519
Coffee max liking	GCST90094739	Inverse variance weighted	28	-0.0210602	0.136953	0.97916	0.748646	1.28065	0.877786
Coffee max liking	GCST90094739	Debiased inverse-variance weighted method	28	-0.0217588	0.141498	0.978476	0.741488	1.29121	0.877788
Coffee max liking	GCST90094739	Robust adjusted profile score (RAPS)	28	-0.0230575	0.146061	0.977206	0.733934	1.30111	0.874565
Coffee max liking	GCST90094739	Bayesian Weighted Mendelian Randomization	28	-0.00841613	0.140211	0.991619	0.753346	1.30525	0.952136
Coffee with sugar liking	GCST90094740	Inverse variance weighted	27	0.00512594	0.126087	1.00514	0.785052	1.28693	0.967572
Coffee with sugar liking	GCST90094740	Debiased inverse-variance weighted method	27	0.00534018	0.131357	1.00535	0.777151	1.30057	0.967572
Coffee with sugar liking	GCST90094740	Robust adjusted profile score (RAPS)	27	0.0115163	0.135398	1.01158	0.775798	1.31903	0.932218
Coffee with sugar liking	GCST90094740	Bayesian Weighted Mendelian Randomization	27	0.00985895	0.132738	1.00991	0.778561	1.31	0.940793
Coffee without sugar liking	GCST90094741	Inverse variance weighted	38	-0.0192668	0.096251	0.980918	0.812273	1.18458	0.841345
Coffee without sugar liking	GCST90094741	Debiased inverse-variance weighted method	38	-0.0199745	0.098699	0.980224	0.807813	1.18943	0.839621
Coffee without sugar liking	GCST90094741	Robust adjusted profile score (RAPS)	38	-0.0458332	0.109015	0.955201	0.771436	1.18274	0.67417
Coffee without sugar liking	GCST90094741	Bayesian Weighted Mendelian Randomization	38	-0.0181589	0.0992756	0.982005	0.808367	1.19294	0.854866
F-cooking flavour liking (derived food-liking factor)	GCST90094742	Inverse variance weighted	56	-0.0496245	0.0766121	0.951587	0.818907	1.10576	0.517155
F-cooking flavour liking (derived food-liking factor)	GCST90094742	Debiased inverse-variance weighted method	56	-0.0515325	0.0792485	0.949773	0.813134	1.10937	0.515521
F-cooking flavour liking (derived food-liking factor)	GCST90094742	Robust adjusted profile score (RAPS)	56	-0.0564403	0.0818421	0.945123	0.80505	1.10957	0.49043
F-cooking flavour liking (derived food-liking factor)	GCST90094742	Bayesian Weighted Mendelian Randomization	56	-0.0528212	0.0779433	0.94855	0.814167	1.10511	0.49797
F-cooking vegetables liking (derived food-liking factor)	GCST90094743	Inverse variance weighted	65	-0.0224031	0.0689234	0.977846	0.854283	1.11928	0.745148
F-cooking vegetables liking (derived food-liking factor)	GCST90094743	Debiased inverse-variance weighted method	65	-0.0232711	0.0715964	0.976998	0.849082	1.12418	0.745157
F-cooking vegetables liking (derived food-liking factor)	GCST90094743	Robust adjusted profile score (RAPS)	65	-0.0425454	0.0735486	0.958347	0.829692	1.10695	0.562949
F-cooking vegetables liking (derived food-liking factor)	GCST90094743	Bayesian Weighted Mendelian Randomization	65	-0.0266218	0.072935	0.973729	0.844024	1.12337	0.715106
Coriander liking	GCST90094744	Inverse variance weighted	42	-0.0633701	0.120543	0.938596	0.741089	1.18874	0.599093
Coriander liking	GCST90094744	Debiased inverse-variance weighted method	42	-0.0657926	0.124057	0.936325	0.734222	1.19406	0.595875
Coriander liking	GCST90094744	Robust adjusted profile score (RAPS)	42	-0.0368063	0.125524	0.963863	0.753646	1.23272	0.769353
Coriander liking	GCST90094744	Bayesian Weighted Mendelian Randomization	42	-0.0554802	0.119658	0.946031	0.748256	1.19608	0.642894
Corn flake liking	GCST90094745	Inverse variance weighted	47	0.140611	0.114155	1.15098	0.920229	1.43959	0.21804
Corn flake liking	GCST90094745	Debiased inverse-variance weighted method	47	0.146284	0.118855	1.15752	0.916978	1.46117	0.218407
Corn flake liking	GCST90094745	Robust adjusted profile score (RAPS)	47	0.172518	0.122101	1.18829	0.935383	1.50959	0.157681
Corn flake liking	GCST90094745	Bayesian Weighted Mendelian Randomization	47	0.146891	0.119474	1.15823	0.916422	1.46384	0.218892
Cream liking	GCST90094746	Inverse variance weighted	42	-0.0236958	0.137449	0.976583	0.745951	1.27852	0.863125
Cream liking	GCST90094746	Debiased inverse-variance weighted method	42	-0.0246985	0.142397	0.975604	0.738011	1.28969	0.862299
Cream liking	GCST90094746	Robust adjusted profile score (RAPS)	42	-0.0574991	0.178738	0.944123	0.665095	1.34021	0.747683
Cream liking	GCST90094746	Bayesian Weighted Mendelian Randomization	42	-0.0269929	0.139503	0.973368	0.740508	1.27945	0.846573
Crisps liking	GCST90094747	Inverse variance weighted	55	-0.370292	0.117889	0.690533	0.548069	0.870029	0.0016836
Crisps liking	GCST90094747	Debiased inverse-variance weighted method	55	-0.383794	0.121324	0.681272	0.53709	0.864158	0.00155947
Crisps liking	GCST90094747	Robust adjusted profile score (RAPS)	55	-0.403078	0.123772	0.66826	0.52431	0.851731	0.00112752
Crisps liking	GCST90094747	Bayesian Weighted Mendelian Randomization	55	-0.381104	0.126398	0.683107	0.533208	0.875146	0.00256879
Croissant liking	GCST90094748	Inverse variance weighted	31	-0.0134273	0.137377	0.986662	0.753757	1.29153	0.922138
Croissant liking	GCST90094748	Debiased inverse-variance weighted method	31	-0.0140151	0.143392	0.986083	0.744485	1.30608	0.922139
Croissant liking	GCST90094748	Robust adjusted profile score (RAPS)	31	0.0122126	0.148181	1.01229	0.757129	1.35344	0.934315
Croissant liking	GCST90094748	Bayesian Weighted Mendelian Randomization	31	-0.0114767	0.146768	0.988589	0.741454	1.3181	0.937672
Cucumber liking	GCST90094749	Inverse variance weighted	38	0.0033376	0.134763	1.00334	0.770437	1.30666	0.980241
Cucumber liking	GCST90094749	Debiased inverse-variance weighted method	38	0.00348026	0.140523	1.00349	0.761896	1.32168	0.980241
Cucumber liking	GCST90094749	Robust adjusted profile score (RAPS)	38	0.0186447	0.144656	1.01882	0.767297	1.35279	0.897445
Cucumber liking	GCST90094749	Bayesian Weighted Mendelian Randomization	38	0.000220598	0.143478	1.00022	0.755032	1.32503	0.998773
Curry liking	GCST90094750	Inverse variance weighted	45	-0.257407	0.115415	0.773053	0.616548	0.969287	0.0257286
Curry liking	GCST90094750	Debiased inverse-variance weighted method	45	-0.267899	0.12044	0.764985	0.604132	0.968665	0.0261261
Curry liking	GCST90094750	Robust adjusted profile score (RAPS)	45	-0.267959	0.124365	0.764939	0.599467	0.976086	0.0311914
Curry liking	GCST90094750	Bayesian Weighted Mendelian Randomization	45	-0.257233	0.120711	0.773188	0.610287	0.979571	0.0330899
F-dairy liking (derived food-liking factor)	GCST90094751	Inverse variance weighted	26	-0.106629	0.28886	0.898859	0.51028	1.58334	0.712025
F-dairy liking (derived food-liking factor)	GCST90094751	Debiased inverse-variance weighted method	26	-0.111247	0.300178	0.894717	0.496786	1.6114	0.710932
F-dairy liking (derived food-liking factor)	GCST90094751	Robust adjusted profile score (RAPS)	26	0.0341319	0.336601	1.03472	0.534937	2.00145	0.919232
F-dairy liking (derived food-liking factor)	GCST90094751	Bayesian Weighted Mendelian Randomization	26	-0.0866715	0.28895	0.916978	0.520475	1.61554	0.764213
Dark chocolate liking	GCST90094752	Inverse variance weighted	66	0.0991206	0.0781369	1.1042	0.947406	1.28694	0.204601
Dark chocolate liking	GCST90094752	Debiased inverse-variance weighted method	66	0.101885	0.0798353	1.10726	0.946871	1.29481	0.201889
Dark chocolate liking	GCST90094752	Robust adjusted profile score (RAPS)	66	0.0857285	0.0808033	1.08951	0.92993	1.27648	0.288711
Dark chocolate liking	GCST90094752	Bayesian Weighted Mendelian Randomization	66	0.0967496	0.0789664	1.10158	0.943627	1.28598	0.2205
F-deep fried food liking (derived food-liking factor)	GCST90094753	Inverse variance weighted	51	-0.0675581	0.0709571	0.934673	0.813317	1.07414	0.341048
F-deep fried food liking (derived food-liking factor)	GCST90094753	Debiased inverse-variance weighted method	51	-0.0700781	0.0729281	0.932321	0.808142	1.07558	0.336592
F-deep fried food liking (derived food-liking factor)	GCST90094753	Robust adjusted profile score (RAPS)	51	-0.054931	0.0729453	0.94655	0.820449	1.09203	0.451424
F-deep fried food liking (derived food-liking factor)	GCST90094753	Bayesian Weighted Mendelian Randomization	51	-0.0696733	0.0719133	0.932699	0.810079	1.07388	0.33262
F-dessert liking (derived food-liking factor)	GCST90094754	Inverse variance weighted	68	-0.0238207	0.066171	0.976461	0.857687	1.11168	0.718856
F-dessert liking (derived food-liking factor)	GCST90094754	Debiased inverse-variance weighted method	68	-0.0247597	0.0684424	0.975544	0.853076	1.11559	0.717532
F-dessert liking (derived food-liking factor)	GCST90094754	Robust adjusted profile score (RAPS)	68	-0.0479036	0.0719888	0.953226	0.827785	1.09768	0.505774
F-dessert liking (derived food-liking factor)	GCST90094754	Bayesian Weighted Mendelian Randomization	68	-0.0256836	0.0675469	0.974643	0.853785	1.11261	0.703772
Diet fizzy drinks liking	GCST90094755	Inverse variance weighted	49	0.0364331	0.0991264	1.0371	0.853974	1.25951	0.713215
Diet fizzy drinks liking	GCST90094755	Debiased inverse-variance weighted method	49	0.0379999	0.103398	1.03873	0.848182	1.27209	0.713238
Diet fizzy drinks liking	GCST90094755	Robust adjusted profile score (RAPS)	49	0.027771	0.106238	1.02816	0.83489	1.26617	0.79378
Diet fizzy drinks liking	GCST90094755	Bayesian Weighted Mendelian Randomization	49	0.0388391	0.105082	1.0396	0.846097	1.27737	0.711675
Dried fruit liking	GCST90094756	Inverse variance weighted	44	-0.0165623	0.144545	0.983574	0.740914	1.30571	0.908776
Dried fruit liking	GCST90094756	Debiased inverse-variance weighted method	44	-0.0172668	0.150694	0.982881	0.731523	1.32061	0.908777
Dried fruit liking	GCST90094756	Robust adjusted profile score (RAPS)	44	-0.0122998	0.1567	0.987776	0.726562	1.3429	0.937436
Dried fruit liking	GCST90094756	Bayesian Weighted Mendelian Randomization	44	-0.0238643	0.151673	0.976418	0.725319	1.31445	0.874977
Eggs liking	GCST90094757	Inverse variance weighted	36	0.180935	0.185675	1.19834	0.832779	1.72436	0.329822
Eggs liking	GCST90094757	Debiased inverse-variance weighted method	36	0.188487	0.190946	1.20742	0.830466	1.75548	0.323584
Eggs liking	GCST90094757	Robust adjusted profile score (RAPS)	36	0.147353	0.192727	1.15876	0.794222	1.69062	0.444528
Eggs liking	GCST90094757	Bayesian Weighted Mendelian Randomization	36	0.192878	0.198358	1.21274	0.822092	1.78901	0.330864
Extra virgin olive oil liking	GCST90094758	Inverse variance weighted	25	0.115817	0.20005	1.12279	0.758599	1.66182	0.562631
Extra virgin olive oil liking	GCST90094758	Debiased inverse-variance weighted method	25	0.120678	0.205684	1.12826	0.753925	1.68846	0.557395
Extra virgin olive oil liking	GCST90094758	Robust adjusted profile score (RAPS)	25	0.115873	0.211222	1.12285	0.742211	1.69871	0.583289
Extra virgin olive oil liking	GCST90094758	Bayesian Weighted Mendelian Randomization	25	0.134545	0.212396	1.14402	0.754461	1.73471	0.526432
F-fatty/salty food liking (derived food-liking factor)	GCST90094759	Inverse variance weighted	64	0.178599	0.238994	1.19554	0.748391	1.90985	0.454886
F-fatty/salty food liking (derived food-liking factor)	GCST90094759	Debiased inverse-variance weighted method	64	0.185296	0.24791	1.20358	0.740368	1.95659	0.454802
F-fatty/salty food liking (derived food-liking factor)	GCST90094759	Robust adjusted profile score (RAPS)	64	0.177454	0.249297	1.19417	0.732591	1.94658	0.476578
F-fatty/salty food liking (derived food-liking factor)	GCST90094759	Bayesian Weighted Mendelian Randomization	64	0.179832	0.245609	1.19702	0.739662	1.93717	0.464055
F-fatty/dairy food liking (derived food-liking factor)	GCST90094760	Inverse variance weighted	39	-0.030178	0.0838527	0.970273	0.823222	1.14359	0.718927
F-fatty/dairy food liking (derived food-liking factor)	GCST90094760	Debiased inverse-variance weighted method	39	-0.0314769	0.0865874	0.969013	0.817758	1.14824	0.716211
F-fatty/dairy food liking (derived food-liking factor)	GCST90094760	Robust adjusted profile score (RAPS)	39	-0.0304702	0.0919773	0.969989	0.80998	1.16161	0.740433
F-fatty/dairy food liking (derived food-liking factor)	GCST90094760	Bayesian Weighted Mendelian Randomization	39	-0.0395791	0.0885654	0.961194	0.808021	1.1434	0.654954
F-fatty food liking (derived food-liking factor)	GCST90094761	Inverse variance weighted	47	-0.126064	0.137784	0.881559	0.672926	1.15488	0.360223
F-fatty food liking (derived food-liking factor)	GCST90094761	Debiased inverse-variance weighted method	47	-0.130931	0.142505	0.877279	0.663491	1.15995	0.35821
F-fatty food liking (derived food-liking factor)	GCST90094761	Robust adjusted profile score (RAPS)	47	-0.104336	0.155579	0.900923	0.664134	1.22214	0.502458
F-fatty food liking (derived food-liking factor)	GCST90094761	Bayesian Weighted Mendelian Randomization	47	-0.113169	0.141221	0.893	0.677082	1.17777	0.422923
F-fish liking (derived food-liking factor)	GCST90094762	Inverse variance weighted	98	-0.0232054	0.0577702	0.977062	0.872463	1.0942	0.687916
F-fish liking (derived food-liking factor)	GCST90094762	Debiased inverse-variance weighted method	98	-0.0239827	0.059437	0.976303	0.868942	1.09693	0.686583
F-fish liking (derived food-liking factor)	GCST90094762	Robust adjusted profile score (RAPS)	98	-0.0482434	0.0619312	0.952902	0.843978	1.07588	0.435989
F-fish liking (derived food-liking factor)	GCST90094762	Bayesian Weighted Mendelian Randomization	98	-0.0246507	0.0597294	0.975651	0.867864	1.09682	0.679822
Fizzy drinks liking	GCST90094763	Inverse variance weighted	22	0.0603756	0.171564	1.06224	0.758897	1.48682	0.724903
Fizzy drinks liking	GCST90094763	Debiased inverse-variance weighted method	22	0.0628088	0.178501	1.06482	0.750471	1.51085	0.724938
Fizzy drinks liking	GCST90094763	Robust adjusted profile score (RAPS)	22	0.0583323	0.184571	1.06007	0.738284	1.5221	0.75197
Fizzy drinks liking	GCST90094763	Bayesian Weighted Mendelian Randomization	22	0.0637685	0.177162	1.06585	0.753167	1.50833	0.718889
Fried chicken liking	GCST90094764	Inverse variance weighted	33	0.029785	0.134026	1.03023	0.792228	1.33974	0.824133
Fried chicken liking	GCST90094764	Debiased inverse-variance weighted method	33	0.0310335	0.139649	1.03152	0.784523	1.35628	0.824139
Fried chicken liking	GCST90094764	Robust adjusted profile score (RAPS)	33	-0.00098891	0.14382	0.999012	0.753613	1.32432	0.994514
Fried chicken liking	GCST90094764	Bayesian Weighted Mendelian Randomization	33	0.0312402	0.138941	1.03173	0.785775	1.35468	0.8221
Fried fish liking	GCST90094765	Inverse variance weighted	22	-0.0579208	0.151043	0.943725	0.701899	1.26887	0.70137
Fried fish liking	GCST90094765	Debiased inverse-variance weighted method	22	-0.060166	0.156925	0.941608	0.692298	1.2807	0.701419
Fried fish liking	GCST90094765	Robust adjusted profile score (RAPS)	22	-0.0385931	0.162275	0.962142	0.700016	1.32242	0.812016
Fried fish liking	GCST90094765	Bayesian Weighted Mendelian Randomization	22	-0.0570238	0.157388	0.944572	0.693846	1.2859	0.717118
Fruit liking	GCST90094766	Inverse variance weighted	42	0.0065807	0.229006	1.0066	0.642576	1.57685	0.977075
Fruit liking	GCST90094766	Debiased inverse-variance weighted method	42	0.00682639	0.235005	1.00685	0.635221	1.5959	0.976826
Fruit liking	GCST90094766	Robust adjusted profile score (RAPS)	42	-0.0326894	0.261107	0.967839	0.580155	1.61459	0.900369
Fruit liking	GCST90094766	Bayesian Weighted Mendelian Randomization	42	0.006892	0.246853	1.00692	0.620679	1.6335	0.977726
F-fruit liking (derived food-liking factor)	GCST90094767	Inverse variance weighted	66	-0.00955984	0.0656477	0.990486	0.870899	1.12649	0.884219
F-fruit liking (derived food-liking factor)	GCST90094767	Debiased inverse-variance weighted method	66	-0.0098987	0.0679752	0.99015	0.866641	1.13126	0.88422
F-fruit liking (derived food-liking factor)	GCST90094767	Robust adjusted profile score (RAPS)	66	-0.0138946	0.0697277	0.986201	0.860225	1.13063	0.842052
F-fruit liking (derived food-liking factor)	GCST90094767	Bayesian Weighted Mendelian Randomization	66	-0.00831751	0.0680866	0.991717	0.867823	1.1333	0.902772
Fruit juice liking	GCST90094768	Inverse variance weighted	36	-0.0360255	0.0657514	0.964616	0.84798	1.09729	0.583758
Fruit juice liking	GCST90094768	Debiased inverse-variance weighted method	36	-0.0374714	0.0684038	0.963222	0.842364	1.10142	0.583831
Fruit juice liking	GCST90094768	Robust adjusted profile score (RAPS)	36	-0.0314622	0.0702659	0.969028	0.844354	1.11211	0.654327
Fruit juice liking	GCST90094768	Bayesian Weighted Mendelian Randomization	36	-0.0360228	0.0710382	0.964618	0.839241	1.10873	0.612091
Garlic liking	GCST90094769	Inverse variance weighted	42	0.0388066	0.135681	1.03957	0.796818	1.35628	0.774869
Garlic liking	GCST90094769	Debiased inverse-variance weighted method	42	0.0399327	0.141296	1.04074	0.788986	1.37283	0.77747
Garlic liking	GCST90094769	Robust adjusted profile score (RAPS)	42	-0.0597299	0.164908	0.942019	0.681848	1.30146	0.717201
Garlic liking	GCST90094769	Bayesian Weighted Mendelian Randomization	42	0.00909408	0.141194	1.00914	0.765179	1.33087	0.948645
Gherkins liking	GCST90094770	Inverse variance weighted	88	-0.0894741	0.067142	0.914412	0.801659	1.04302	0.18266
Gherkins liking	GCST90094770	Debiased inverse-variance weighted method	88	-0.0927563	0.0696343	0.911416	0.795138	1.0447	0.182844
Gherkins liking	GCST90094770	Robust adjusted profile score (RAPS)	88	-0.0651819	0.0716083	0.936897	0.814212	1.07807	0.362688
Gherkins liking	GCST90094770	Bayesian Weighted Mendelian Randomization	88	-0.0929944	0.0694381	0.911199	0.795254	1.04405	0.180492
Globe artichoke liking	GCST90094771	Inverse variance weighted	62	-0.0571502	0.0816815	0.944452	0.804732	1.10843	0.484133
Globe artichoke liking	GCST90094771	Debiased inverse-variance weighted method	62	-0.0594374	0.0837786	0.942294	0.7996	1.11045	0.47804
Globe artichoke liking	GCST90094771	Robust adjusted profile score (RAPS)	62	-0.0902809	0.0769301	0.913675	0.785791	1.06237	0.240577
Globe artichoke liking	GCST90094771	Bayesian Weighted Mendelian Randomization	62	-0.0591066	0.090211	0.942606	0.789844	1.12491	0.512336
F-glutamate liking (derived food-liking factor)	GCST90094772	Inverse variance weighted	57	-0.0343241	0.0545458	0.966258	0.868286	1.07528	0.529172
F-glutamate liking (derived food-liking factor)	GCST90094772	Debiased inverse-variance weighted method	57	-0.0356124	0.0566019	0.965014	0.863681	1.07824	0.529236
F-glutamate liking (derived food-liking factor)	GCST90094772	Robust adjusted profile score (RAPS)	57	-0.0272577	0.0583517	0.97311	0.867945	1.09102	0.640408
F-glutamate liking (derived food-liking factor)	GCST90094772	Bayesian Weighted Mendelian Randomization	57	-0.0366831	0.0564205	0.963982	0.863063	1.0767	0.51558
Goat cheese liking	GCST90094773	Inverse variance weighted	33	0.143257	0.139375	1.15403	0.878169	1.51654	0.304016
Goat cheese liking	GCST90094773	Debiased inverse-variance weighted method	33	0.148612	0.143594	1.16022	0.875611	1.53734	0.300697
Goat cheese liking	GCST90094773	Robust adjusted profile score (RAPS)	33	0.115705	0.153436	1.12266	0.831079	1.51655	0.450795
Goat cheese liking	GCST90094773	Bayesian Weighted Mendelian Randomization	33	0.121149	0.13988	1.12879	0.858116	1.48485	0.38644
Grapefruit liking	GCST90094774	Inverse variance weighted	39	0.0751528	0.108898	1.07805	0.870848	1.33455	0.49012
Grapefruit liking	GCST90094774	Debiased inverse-variance weighted method	39	0.0776258	0.11235	1.08072	0.867118	1.34694	0.48961
Grapefruit liking	GCST90094774	Robust adjusted profile score (RAPS)	39	0.0847135	0.116705	1.08841	0.865863	1.36814	0.467915
Grapefruit liking	GCST90094774	Bayesian Weighted Mendelian Randomization	39	0.0950945	0.116281	1.09976	0.875625	1.38127	0.413473
Green olives liking	GCST90094775	Inverse variance weighted	92	-0.096751	0.0585389	0.907782	0.80938	1.01815	0.0983789
Green olives liking	GCST90094775	Debiased inverse-variance weighted method	92	-0.100321	0.0607372	0.904547	0.803028	1.0189	0.0985911
Green olives liking	GCST90094775	Robust adjusted profile score (RAPS)	92	-0.104714	0.0626304	0.900582	0.796547	1.01821	0.0945366
Green olives liking	GCST90094775	Bayesian Weighted Mendelian Randomization	92	-0.100839	0.0607201	0.904079	0.802639	1.01834	0.0967703
Haddock liking	GCST90094776	Inverse variance weighted	27	-0.0397613	0.211644	0.961019	0.634713	1.45508	0.850979
Haddock liking	GCST90094776	Debiased inverse-variance weighted method	27	-0.0413511	0.216304	0.959492	0.627943	1.4661	0.848391
Haddock liking	GCST90094776	Robust adjusted profile score (RAPS)	27	-0.0159486	0.216198	0.984178	0.644231	1.50351	0.941195
Haddock liking	GCST90094776	Bayesian Weighted Mendelian Randomization	27	-0.0755243	0.223203	0.927257	0.598695	1.43613	0.735088
Ham liking	GCST90094777	Inverse variance weighted	44	-0.0399535	0.110516	0.960834	0.773705	1.19322	0.717712
Ham liking	GCST90094777	Debiased inverse-variance weighted method	44	-0.041528	0.114879	0.959322	0.76591	1.20158	0.717731
Ham liking	GCST90094777	Robust adjusted profile score (RAPS)	44	-0.0324279	0.118731	0.968092	0.767098	1.22175	0.78476
Ham liking	GCST90094777	Bayesian Weighted Mendelian Randomization	44	-0.0403989	0.116239	0.960406	0.764735	1.20614	0.728177
Hard cheese liking	GCST90094778	Inverse variance weighted	27	0.346782	0.280948	1.41451	0.815564	2.45332	0.21708
Hard cheese liking	GCST90094778	Debiased inverse-variance weighted method	27	0.361603	0.295634	1.43563	0.804254	2.56266	0.221275
Hard cheese liking	GCST90094778	Robust adjusted profile score (RAPS)	27	0.286227	0.443569	1.33139	0.558128	3.176	0.518744
Hard cheese liking	GCST90094778	Bayesian Weighted Mendelian Randomization	27	0.341914	0.280151	1.40764	0.812872	2.43759	0.222289
F-healthy food liking (derived food-liking factor)	GCST90094779	Inverse variance weighted	51	-0.0608243	0.060346	0.940989	0.83602	1.05914	0.31349
F-healthy food liking (derived food-liking factor)	GCST90094779	Debiased inverse-variance weighted method	51	-0.0633245	0.0628554	0.938639	0.829841	1.0617	0.313712
F-healthy food liking (derived food-liking factor)	GCST90094779	Robust adjusted profile score (RAPS)	51	-0.0648933	0.0661994	0.937167	0.823127	1.06701	0.326953
F-healthy food liking (derived food-liking factor)	GCST90094779	Bayesian Weighted Mendelian Randomization	51	-0.0650341	0.0630693	0.937036	0.828076	1.06033	0.30247
F-healthy breakfast food liking (derived food-liking factor)	GCST90094780	Inverse variance weighted	56	-0.11231	0.0655854	0.893767	0.785954	1.01637	0.0868187
F-healthy breakfast food liking (derived food-liking factor)	GCST90094780	Debiased inverse-variance weighted method	56	-0.116545	0.067731	0.88999	0.779348	1.01634	0.0853054
F-healthy breakfast food liking (derived food-liking factor)	GCST90094780	Robust adjusted profile score (RAPS)	56	-0.114538	0.0711996	0.891778	0.775623	1.02533	0.107685
F-healthy breakfast food liking (derived food-liking factor)	GCST90094780	Bayesian Weighted Mendelian Randomization	56	-0.115955	0.0652867	0.890516	0.783553	1.01208	0.0757193
Herring liking	GCST90094781	Inverse variance weighted	70	-0.0521392	0.073653	0.949197	0.821602	1.09661	0.479005
Herring liking	GCST90094781	Debiased inverse-variance weighted method	70	-0.0539013	0.0761528	0.947526	0.816147	1.10005	0.479066
Herring liking	GCST90094781	Robust adjusted profile score (RAPS)	70	-0.0644216	0.0782451	0.93761	0.804301	1.09301	0.41032
Herring liking	GCST90094781	Bayesian Weighted Mendelian Randomization	70	-0.0568978	0.0763833	0.944691	0.813338	1.09726	0.456333
Honey liking	GCST90094782	Inverse variance weighted	34	0.0655233	0.13809	1.06772	0.814538	1.39959	0.635147
Honey liking	GCST90094782	Debiased inverse-variance weighted method	34	0.0684014	0.14418	1.0708	0.807193	1.42048	0.635204
Honey liking	GCST90094782	Robust adjusted profile score (RAPS)	34	0.0444406	0.148447	1.04544	0.78152	1.39849	0.764657
Honey liking	GCST90094782	Bayesian Weighted Mendelian Randomization	34	0.0747095	0.142856	1.07757	0.814413	1.42576	0.600994
Horseradish liking	GCST90094783	Inverse variance weighted	85	-0.0242473	0.0619878	0.976044	0.864379	1.10213	0.695678
Horseradish liking	GCST90094783	Debiased inverse-variance weighted method	85	-0.0250609	0.0637515	0.97525	0.860696	1.10505	0.694243
Horseradish liking	GCST90094783	Robust adjusted profile score (RAPS)	85	-0.0489024	0.0652051	0.952274	0.838028	1.0821	0.453268
Horseradish liking	GCST90094783	Bayesian Weighted Mendelian Randomization	85	-0.0238177	0.063967	0.976464	0.861403	1.10689	0.709637
Ice cream liking	GCST90094784	Inverse variance weighted	53	-0.0792934	0.12406	0.923769	0.724372	1.17805	0.522723
Ice cream liking	GCST90094784	Debiased inverse-variance weighted method	53	-0.0821827	0.128601	0.921104	0.715881	1.18516	0.522791
Ice cream liking	GCST90094784	Robust adjusted profile score (RAPS)	53	-0.0903529	0.132524	0.913609	0.704618	1.18459	0.495374
Ice cream liking	GCST90094784	Bayesian Weighted Mendelian Randomization	53	-0.0735998	0.127784	0.929043	0.723209	1.19346	0.564636
F-highly palatable foods liking (derived food-liking factor)	GCST90094785	Inverse variance weighted	65	-0.409655	0.219905	0.663879	0.431422	1.02159	0.06248
F-highly palatable foods liking (derived food-liking factor)	GCST90094785	Debiased inverse-variance weighted method	65	-0.425085	0.226647	0.653714	0.419239	1.01933	0.0607191
F-highly palatable foods liking (derived food-liking factor)	GCST90094785	Robust adjusted profile score (RAPS)	65	-0.444074	0.24449	0.641418	0.397216	1.03575	0.0693203
F-highly palatable foods liking (derived food-liking factor)	GCST90094785	Bayesian Weighted Mendelian Randomization	65	-0.434915	0.233818	0.64732	0.409344	1.02364	0.0628779
Jam liking	GCST90094786	Inverse variance weighted	45	0.361613	0.136175	1.43564	1.09934	1.87483	0.00791899
Jam liking	GCST90094786	Debiased inverse-variance weighted method	45	0.376094	0.14217	1.45658	1.10235	1.92466	0.00815983
Jam liking	GCST90094786	Robust adjusted profile score (RAPS)	45	0.351756	0.146508	1.42156	1.06673	1.89442	0.0163531
Jam liking	GCST90094786	Bayesian Weighted Mendelian Randomization	45	0.375292	0.142383	1.45542	1.101	1.92392	0.00839422
Ketchup liking	GCST90094787	Inverse variance weighted	63	0.0490737	0.0889436	1.0503	0.882271	1.25032	0.581127
Ketchup liking	GCST90094787	Debiased inverse-variance weighted method	63	0.0510668	0.0925675	1.05239	0.877775	1.26175	0.581173
Ketchup liking	GCST90094787	Robust adjusted profile score (RAPS)	63	0.06286	0.10328	1.06488	0.869734	1.30381	0.542764
Ketchup liking	GCST90094787	Bayesian Weighted Mendelian Randomization	63	0.0683984	0.0943078	1.07079	0.890079	1.28819	0.468288
Kiwi liking	GCST90094788	Inverse variance weighted	31	-0.0263565	0.153705	0.973988	0.720638	1.31641	0.863851
Kiwi liking	GCST90094788	Debiased inverse-variance weighted method	31	-0.0274435	0.156725	0.97293	0.715607	1.32278	0.860996
Kiwi liking	GCST90094788	Robust adjusted profile score (RAPS)	31	-0.0606241	0.162876	0.941177	0.683956	1.29513	0.709737
Kiwi liking	GCST90094788	Bayesian Weighted Mendelian Randomization	31	-0.0164725	0.152593	0.983662	0.729384	1.32659	0.914035
Lager liking	GCST90094789	Inverse variance weighted	28	-0.214307	0.123965	0.807101	0.633004	1.02908	0.0838499
Lager liking	GCST90094789	Debiased inverse-variance weighted method	28	-0.222189	0.128869	0.800764	0.622026	1.03086	0.0846821
Lager liking	GCST90094789	Robust adjusted profile score (RAPS)	28	-0.21949	0.13352	0.802928	0.618047	1.04311	0.100203
Lager liking	GCST90094789	Bayesian Weighted Mendelian Randomization	28	-0.235805	0.130901	0.789935	0.611176	1.02098	0.0716395
Lamb liking	GCST90094790	Inverse variance weighted	40	-0.0435699	0.104945	0.957366	0.779376	1.176	0.678018
Lamb liking	GCST90094790	Debiased inverse-variance weighted method	40	-0.0452416	0.108983	0.955767	0.77194	1.18337	0.67805
Lamb liking	GCST90094790	Robust adjusted profile score (RAPS)	40	-0.0304344	0.115049	0.970024	0.774195	1.21539	0.791369
Lamb liking	GCST90094790	Bayesian Weighted Mendelian Randomization	40	-0.04729	0.112223	0.953811	0.765485	1.18847	0.673467
F-acquired taste liking (derived food-liking factor)	GCST90094791	Inverse variance weighted	118	0.0217678	0.058433	1.02201	0.911411	1.14602	0.709502
F-acquired taste liking (derived food-liking factor)	GCST90094791	Debiased inverse-variance weighted method	118	0.022541	0.0602776	1.0228	0.908825	1.15106	0.708439
F-acquired taste liking (derived food-liking factor)	GCST90094791	Robust adjusted profile score (RAPS)	118	-0.00930845	0.0610975	0.990735	0.878922	1.11677	0.878908
F-acquired taste liking (derived food-liking factor)	GCST90094791	Bayesian Weighted Mendelian Randomization	118	0.0207612	0.0612128	1.02098	0.905547	1.15112	0.734486
Lemon liking	GCST90094792	Inverse variance weighted	45	-0.0461956	0.164478	0.954855	0.691721	1.31809	0.778816
Lemon liking	GCST90094792	Debiased inverse-variance weighted method	45	-0.0481727	0.170927	0.952969	0.681683	1.33222	0.778073
Lemon liking	GCST90094792	Robust adjusted profile score (RAPS)	45	-0.0337378	0.182177	0.966825	0.676512	1.38172	0.853078
Lemon liking	GCST90094792	Bayesian Weighted Mendelian Randomization	45	-0.0487053	0.174287	0.952462	0.676849	1.3403	0.779896
F-lentils/beans liking (derived food-liking factor)	GCST90094793	Inverse variance weighted	35	-0.0655654	0.160152	0.936538	0.684229	1.28188	0.682249
F-lentils/beans liking (derived food-liking factor)	GCST90094793	Debiased inverse-variance weighted method	35	-0.0684179	0.167141	0.93387	0.672997	1.29586	0.682288
F-lentils/beans liking (derived food-liking factor)	GCST90094793	Robust adjusted profile score (RAPS)	35	-0.0978316	0.172698	0.906802	0.646411	1.27208	0.57106
F-lentils/beans liking (derived food-liking factor)	GCST90094793	Bayesian Weighted Mendelian Randomization	35	-0.066998	0.167321	0.935197	0.673715	1.29816	0.688851
Liver liking	GCST90094794	Inverse variance weighted	55	-0.0247988	0.0873447	0.975506	0.822017	1.15766	0.776473
Liver liking	GCST90094794	Debiased inverse-variance weighted method	55	-0.0257481	0.0900129	0.974581	0.816953	1.16262	0.774841
Liver liking	GCST90094794	Robust adjusted profile score (RAPS)	55	-0.0325044	0.114365	0.968018	0.773632	1.21125	0.776244
Liver liking	GCST90094794	Bayesian Weighted Mendelian Randomization	55	-0.0391699	0.0898826	0.961587	0.806267	1.14683	0.662989
F-low caloric food liking (derived food-liking factor)	GCST90094795	Inverse variance weighted	72	-0.00996731	0.0567279	0.990082	0.885898	1.10652	0.860527
F-low caloric food liking (derived food-liking factor)	GCST90094795	Debiased inverse-variance weighted method	72	-0.0103754	0.0590513	0.989678	0.881513	1.11112	0.860528
F-low caloric food liking (derived food-liking factor)	GCST90094795	Robust adjusted profile score (RAPS)	72	-0.0220946	0.0607274	0.978148	0.868385	1.10178	0.715984
F-low caloric food liking (derived food-liking factor)	GCST90094795	Bayesian Weighted Mendelian Randomization	72	-0.0112327	0.0589096	0.98883	0.881002	1.10986	0.848779
Mackerel liking	GCST90094796	Inverse variance weighted	66	-0.04306	0.0812265	0.957854	0.816879	1.12316	0.596027
Mackerel liking	GCST90094796	Debiased inverse-variance weighted method	66	-0.0445996	0.0841382	0.95638	0.810981	1.12785	0.596059
Mackerel liking	GCST90094796	Robust adjusted profile score (RAPS)	66	-0.0595028	0.0866382	0.942233	0.795079	1.11662	0.492211
Mackerel liking	GCST90094796	Bayesian Weighted Mendelian Randomization	66	-0.0412031	0.0841344	0.959634	0.813746	1.13168	0.624325
Marzipan liking	GCST90094797	Inverse variance weighted	61	-0.0070487	0.0780761	0.992976	0.852077	1.15717	0.928065
Marzipan liking	GCST90094797	Debiased inverse-variance weighted method	61	-0.00734382	0.0813453	0.992683	0.846385	1.16427	0.928065
Marzipan liking	GCST90094797	Robust adjusted profile score (RAPS)	61	-0.0209809	0.0837005	0.979238	0.831076	1.15381	0.802072
Marzipan liking	GCST90094797	Bayesian Weighted Mendelian Randomization	61	-0.0269435	0.0857654	0.973416	0.822799	1.15161	0.753404
Mayonnaise liking	GCST90094798	Inverse variance weighted	46	-0.00270235	0.131094	0.997301	0.771324	1.28948	0.983554
Mayonnaise liking	GCST90094798	Debiased inverse-variance weighted method	46	-0.0028048	0.135398	0.997199	0.764766	1.30027	0.983473
Mayonnaise liking	GCST90094798	Robust adjusted profile score (RAPS)	46	0.0353697	0.140777	1.036	0.786193	1.36519	0.801623
Mayonnaise liking	GCST90094798	Bayesian Weighted Mendelian Randomization	46	-0.00931767	0.130917	0.990726	0.766504	1.28054	0.943261
F-meat liking (derived food-liking factor)	GCST90094799	Inverse variance weighted	62	-0.00462292	0.0636693	0.995388	0.87861	1.12769	0.942118
F-meat liking (derived food-liking factor)	GCST90094799	Debiased inverse-variance weighted method	62	-0.00480063	0.066117	0.995211	0.874249	1.13291	0.942118
F-meat liking (derived food-liking factor)	GCST90094799	Robust adjusted profile score (RAPS)	62	-0.0058773	0.0679771	0.99414	0.87013	1.13582	0.931101
F-meat liking (derived food-liking factor)	GCST90094799	Bayesian Weighted Mendelian Randomization	62	-0.000133539	0.0665141	0.999866	0.877655	1.1391	0.998398
Melon liking	GCST90094800	Inverse variance weighted	46	0.0665847	0.154401	1.06885	0.789748	1.44659	0.66629
Melon liking	GCST90094800	Debiased inverse-variance weighted method	46	0.0695741	0.161352	1.07205	0.781394	1.47083	0.666327
Melon liking	GCST90094800	Robust adjusted profile score (RAPS)	46	0.0881999	0.165901	1.09221	0.789018	1.5119	0.594974
Melon liking	GCST90094800	Bayesian Weighted Mendelian Randomization	46	0.0598038	0.165461	1.06163	0.76759	1.4683	0.717772
Milk chocolate liking	GCST90094801	Inverse variance weighted	43	-0.000562205	0.124717	0.999438	0.782699	1.27619	0.996403
Milk chocolate liking	GCST90094801	Debiased inverse-variance weighted method	43	-0.0005847	0.128609	0.999415	0.776733	1.28594	0.996373
Milk chocolate liking	GCST90094801	Robust adjusted profile score (RAPS)	43	0.0151887	0.129291	1.0153	0.788028	1.30813	0.906482
Milk chocolate liking	GCST90094801	Bayesian Weighted Mendelian Randomization	43	-0.00783689	0.130578	0.992194	0.768151	1.28158	0.952142
Milky sweets liking	GCST90094802	Inverse variance weighted	46	0.105126	0.0669149	1.11085	0.974309	1.26653	0.116173
Milky sweets liking	GCST90094802	Debiased inverse-variance weighted method	46	0.108976	0.0694426	1.11514	0.973233	1.27773	0.116578
Milky sweets liking	GCST90094802	Robust adjusted profile score (RAPS)	46	0.112258	0.0716249	1.1188	0.972265	1.28742	0.117043
Milky sweets liking	GCST90094802	Bayesian Weighted Mendelian Randomization	46	0.109309	0.0694369	1.11551	0.973568	1.27814	0.115436
Mushroom liking	GCST90094803	Inverse variance weighted	35	-0.059727	0.15904	0.942022	0.689737	1.28658	0.707253
Mushroom liking	GCST90094803	Debiased inverse-variance weighted method	35	-0.0619195	0.164892	0.939959	0.680377	1.29858	0.707277
Mushroom liking	GCST90094803	Robust adjusted profile score (RAPS)	35	-0.0563428	0.170139	0.945215	0.677182	1.31934	0.740526
Mushroom liking	GCST90094803	Bayesian Weighted Mendelian Randomization	35	-0.0621852	0.163499	0.939709	0.682056	1.29469	0.703694
F-oily fish liking (derived food-liking factor)	GCST90094804	Inverse variance weighted	43	0.0320871	0.0826461	1.03261	0.878184	1.21419	0.697833
F-oily fish liking (derived food-liking factor)	GCST90094804	Debiased inverse-variance weighted method	43	0.0332818	0.084679	1.03384	0.875737	1.22049	0.694294
F-oily fish liking (derived food-liking factor)	GCST90094804	Robust adjusted profile score (RAPS)	43	0.0208261	0.0813192	1.02104	0.870611	1.19747	0.797871
F-oily fish liking (derived food-liking factor)	GCST90094804	Bayesian Weighted Mendelian Randomization	43	0.0237053	0.0856188	1.02399	0.865795	1.21109	0.78188
Onion liking	GCST90094805	Inverse variance weighted	30	0.147562	0.170982	1.15901	0.828978	1.62042	0.388121
Onion liking	GCST90094805	Debiased inverse-variance weighted method	30	0.152323	0.173852	1.16454	0.828262	1.63734	0.380939
Onion liking	GCST90094805	Robust adjusted profile score (RAPS)	30	0.186735	0.181099	1.20531	0.845168	1.71891	0.302485
Onion liking	GCST90094805	Bayesian Weighted Mendelian Randomization	30	0.149251	0.182188	1.16096	0.812339	1.65921	0.412665
Orange juice liking	GCST90094806	Inverse variance weighted	29	0.00224211	0.151436	1.00224	0.74485	1.34859	0.988187
Orange juice liking	GCST90094806	Debiased inverse-variance weighted method	29	0.00232955	0.157342	1.00233	0.736342	1.36441	0.988187
Orange juice liking	GCST90094806	Robust adjusted profile score (RAPS)	29	-0.00407031	0.162198	0.995938	0.724715	1.36867	0.979979
Orange juice liking	GCST90094806	Bayesian Weighted Mendelian Randomization	29	-0.00702562	0.157942	0.992999	0.728627	1.35329	0.96452
Oranges liking	GCST90094807	Inverse variance weighted	36	-0.503883	0.212269	0.60418	0.398547	0.915912	0.0176066
Oranges liking	GCST90094807	Debiased inverse-variance weighted method	36	-0.523477	0.22071	0.592457	0.384402	0.913122	0.0177023
Oranges liking	GCST90094807	Robust adjusted profile score (RAPS)	36	-0.595134	0.235113	0.551489	0.34786	0.874316	0.011365
Oranges liking	GCST90094807	Bayesian Weighted Mendelian Randomization	36	-0.505417	0.218316	0.603254	0.393248	0.925411	0.0206091
Pasta liking	GCST90094808	Inverse variance weighted	22	-0.367762	0.241404	0.692282	0.431316	1.11114	0.127652
Pasta liking	GCST90094808	Debiased inverse-variance weighted method	22	-0.383305	0.247735	0.681605	0.419427	1.10767	0.121806
Pasta liking	GCST90094808	Robust adjusted profile score (RAPS)	22	-0.468234	0.245026	0.626107	0.387327	1.01209	0.0560099
Pasta liking	GCST90094808	Bayesian Weighted Mendelian Randomization	22	-0.395493	0.246689	0.673348	0.415197	1.09201	0.108889
Pears liking	GCST90094809	Inverse variance weighted	31	0.205148	0.185272	1.22771	0.853863	1.76523	0.268173
Pears liking	GCST90094809	Debiased inverse-variance weighted method	31	0.213865	0.193344	1.23846	0.847818	1.80908	0.268668
Pears liking	GCST90094809	Robust adjusted profile score (RAPS)	31	0.211191	0.19886	1.23515	0.836462	1.82386	0.288231
Pears liking	GCST90094809	Bayesian Weighted Mendelian Randomization	31	0.224183	0.192495	1.2513	0.858038	1.8248	0.244174
Pizza liking	GCST90094810	Inverse variance weighted	23	0.100526	0.182042	1.10575	0.773928	1.57985	0.580802
Pizza liking	GCST90094810	Debiased inverse-variance weighted method	23	0.104537	0.189363	1.1102	0.765969	1.60912	0.580916
Pizza liking	GCST90094810	Robust adjusted profile score (RAPS)	23	0.0603471	0.195103	1.06221	0.724659	1.55698	0.757086
Pizza liking	GCST90094810	Bayesian Weighted Mendelian Randomization	23	0.0955385	0.189057	1.10025	0.759562	1.59375	0.613318
Plain yoghurt liking	GCST90094811	Inverse variance weighted	48	-0.116521	0.132782	0.890011	0.686071	1.15457	0.380197
Plain yoghurt liking	GCST90094811	Debiased inverse-variance weighted method	48	-0.121153	0.138905	0.885899	0.674755	1.16311	0.383099
Plain yoghurt liking	GCST90094811	Robust adjusted profile score (RAPS)	48	-0.0889617	0.154444	0.914881	0.675925	1.23831	0.564608
Plain yoghurt liking	GCST90094811	Bayesian Weighted Mendelian Randomization	48	-0.124779	0.127786	0.882692	0.687125	1.13392	0.328833
Plum liking	GCST90094812	Inverse variance weighted	37	-0.29715	0.156178	0.742932	0.547026	1.009	0.0570871
Plum liking	GCST90094812	Debiased inverse-variance weighted method	37	-0.308364	0.162458	0.734648	0.534309	1.0101	0.0576802
Plum liking	GCST90094812	Robust adjusted profile score (RAPS)	37	-0.326201	0.171915	0.72166	0.515224	1.01081	0.057767
Plum liking	GCST90094812	Bayesian Weighted Mendelian Randomization	37	-0.294394	0.165339	0.744983	0.538775	1.03011	0.0749861
Pollock liking	GCST90094813	Inverse variance weighted	33	-0.0197282	0.102702	0.980465	0.801697	1.1991	0.84767
Pollock liking	GCST90094813	Debiased inverse-variance weighted method	33	-0.0205947	0.107225	0.979616	0.793933	1.20873	0.847687
Pollock liking	GCST90094813	Robust adjusted profile score (RAPS)	33	-0.0272192	0.11071	0.973148	0.783322	1.20898	0.805791
Pollock liking	GCST90094813	Bayesian Weighted Mendelian Randomization	33	-0.000286691	0.12435	0.999713	0.783478	1.27563	0.99816
Pork chop liking	GCST90094814	Inverse variance weighted	48	0.131381	0.104599	1.1404	0.929013	1.39989	0.209099
Pork chop liking	GCST90094814	Debiased inverse-variance weighted method	48	0.136502	0.108755	1.14626	0.926208	1.41859	0.209428
Pork chop liking	GCST90094814	Robust adjusted profile score (RAPS)	48	0.145778	0.11246	1.15694	0.928075	1.44224	0.194882
Pork chop liking	GCST90094814	Bayesian Weighted Mendelian Randomization	48	0.140058	0.108194	1.15034	0.930528	1.42208	0.195493
Porridge liking	GCST90094815	Inverse variance weighted	45	0.0475091	0.132592	1.04866	0.808664	1.35987	0.720111
Porridge liking	GCST90094815	Debiased inverse-variance weighted method	45	0.0492084	0.137396	1.05044	0.802449	1.37507	0.72023
Porridge liking	GCST90094815	Robust adjusted profile score (RAPS)	45	0.0427599	0.156825	1.04369	0.767499	1.41926	0.785115
Porridge liking	GCST90094815	Bayesian Weighted Mendelian Randomization	45	0.0371502	0.138023	1.03785	0.791856	1.36026	0.787807
Potatoes liking	GCST90094816	Inverse variance weighted	33	-0.394833	0.217142	0.673793	0.440242	1.03124	0.0690163
Potatoes liking	GCST90094816	Debiased inverse-variance weighted method	33	-0.412021	0.223216	0.662311	0.427618	1.02581	0.064916
Potatoes liking	GCST90094816	Robust adjusted profile score (RAPS)	33	-0.384836	0.230739	0.680562	0.432971	1.06974	0.095347
Potatoes liking	GCST90094816	Bayesian Weighted Mendelian Randomization	33	-0.414052	0.229553	0.660967	0.421483	1.03652	0.0712738
Prawns liking	GCST90094817	Inverse variance weighted	69	-0.0471412	0.0766535	0.953953	0.820877	1.1086	0.538561
Prawns liking	GCST90094817	Debiased inverse-variance weighted method	69	-0.0487996	0.0789034	0.952372	0.815911	1.11166	0.536264
Prawns liking	GCST90094817	Robust adjusted profile score (RAPS)	69	-0.0742811	0.0964504	0.928411	0.768493	1.12161	0.441212
Prawns liking	GCST90094817	Bayesian Weighted Mendelian Randomization	69	-0.0569952	0.0774409	0.944599	0.811574	1.09943	0.461741
Raw carrot liking	GCST90094818	Inverse variance weighted	55	0.0304831	0.145123	1.03095	0.775724	1.37016	0.833629
Raw carrot liking	GCST90094818	Debiased inverse-variance weighted method	55	0.0317001	0.150559	1.03221	0.768437	1.38652	0.833239
Raw carrot liking	GCST90094818	Robust adjusted profile score (RAPS)	55	0.0359488	0.150835	1.0366	0.771292	1.39317	0.811624
Raw carrot liking	GCST90094818	Bayesian Weighted Mendelian Randomization	55	0.0350534	0.145411	1.03568	0.778838	1.37721	0.809505
Red meat liking	GCST90094819	Inverse variance weighted	49	-0.0390727	0.108623	0.961681	0.777265	1.18985	0.719064
Red meat liking	GCST90094819	Debiased inverse-variance weighted method	49	-0.0406186	0.112927	0.960195	0.769545	1.19808	0.71908
Red meat liking	GCST90094819	Robust adjusted profile score (RAPS)	49	-0.0159394	0.116238	0.984187	0.783672	1.23601	0.89093
Red meat liking	GCST90094819	Bayesian Weighted Mendelian Randomization	49	-0.0352544	0.112625	0.96536	0.774142	1.20381	0.754262
Red wine liking	GCST90094820	Inverse variance weighted	47	-0.0980714	0.112035	0.906584	0.72785	1.12921	0.381375
Red wine liking	GCST90094820	Debiased inverse-variance weighted method	47	-0.102016	0.117051	0.903015	0.717892	1.13588	0.383452
Red wine liking	GCST90094820	Robust adjusted profile score (RAPS)	47	-0.156105	0.110336	0.85547	0.689104	1.062	0.157123
Red wine liking	GCST90094820	Bayesian Weighted Mendelian Randomization	47	-0.102512	0.106032	0.902567	0.733202	1.11106	0.333641
Roast chicken liking	GCST90094821	Inverse variance weighted	33	-0.0713515	0.163423	0.931135	0.675933	1.28269	0.662397
Roast chicken liking	GCST90094821	Debiased inverse-variance weighted method	33	-0.0743433	0.1703	0.928353	0.664892	1.29621	0.662443
Roast chicken liking	GCST90094821	Robust adjusted profile score (RAPS)	33	-0.0974111	0.175581	0.907183	0.64304	1.27983	0.579035
Roast chicken liking	GCST90094821	Bayesian Weighted Mendelian Randomization	33	-0.0738044	0.168226	0.928853	0.66796	1.29165	0.660863
Salad dressing liking	GCST90094822	Inverse variance weighted	38	0.143133	0.138508	1.15388	0.879551	1.51378	0.301423
Salad dressing liking	GCST90094822	Debiased inverse-variance weighted method	38	0.149217	0.142504	1.16093	0.878015	1.53499	0.295051
Salad dressing liking	GCST90094822	Robust adjusted profile score (RAPS)	38	0.152543	0.143184	1.16479	0.879767	1.54216	0.286712
Salad dressing liking	GCST90094822	Bayesian Weighted Mendelian Randomization	38	0.164292	0.151029	1.17856	0.876582	1.58456	0.276676
Salad leaves liking	GCST90094823	Inverse variance weighted	37	0.226308	0.20453	1.25396	0.839818	1.87233	0.26852
Salad leaves liking	GCST90094823	Debiased inverse-variance weighted method	37	0.235953	0.210671	1.26611	0.837812	1.91337	0.262711
Salad leaves liking	GCST90094823	Robust adjusted profile score (RAPS)	37	0.140886	0.190208	1.15129	0.793007	1.67145	0.45888
Salad leaves liking	GCST90094823	Bayesian Weighted Mendelian Randomization	37	0.223851	0.213758	1.25089	0.822741	1.90183	0.294998
F-salad vegetables liking (derived food-liking factor)	GCST90094824	Inverse variance weighted	68	0.0140433	0.0691145	1.01414	0.885661	1.16126	0.838988
F-salad vegetables liking (derived food-liking factor)	GCST90094824	Debiased inverse-variance weighted method	68	0.014619	0.0719491	1.01473	0.881261	1.1684	0.83899
F-salad vegetables liking (derived food-liking factor)	GCST90094824	Robust adjusted profile score (RAPS)	68	-0.000939973	0.0740531	0.99906	0.864085	1.15512	0.989873
F-salad vegetables liking (derived food-liking factor)	GCST90094824	Bayesian Weighted Mendelian Randomization	68	0.00751163	0.0718247	1.00754	0.875233	1.15985	0.916707
Salami liking	GCST90094825	Inverse variance weighted	55	-0.0854434	0.0962444	0.918105	0.760269	1.10871	0.374662
Salami liking	GCST90094825	Debiased inverse-variance weighted method	55	-0.0888101	0.0992959	0.915019	0.753196	1.11161	0.371109
Salami liking	GCST90094825	Robust adjusted profile score (RAPS)	55	-0.0937013	0.105716	0.910555	0.740149	1.12019	0.375428
Salami liking	GCST90094825	Bayesian Weighted Mendelian Randomization	55	-0.0860313	0.104052	0.917565	0.748284	1.12514	0.408345
Salmon liking	GCST90094826	Inverse variance weighted	41	-0.130435	0.125214	0.877713	0.686703	1.12185	0.29755
Salmon liking	GCST90094826	Debiased inverse-variance weighted method	41	-0.135422	0.130086	0.873347	0.676793	1.12698	0.297865
Salmon liking	GCST90094826	Robust adjusted profile score (RAPS)	41	-0.105345	0.135512	0.900014	0.69008	1.17381	0.436933
Salmon liking	GCST90094826	Bayesian Weighted Mendelian Randomization	41	-0.111983	0.1317	0.89406	0.690655	1.15737	0.395165
F-salty food liking (derived food-liking factor)	GCST90094827	Inverse variance weighted	58	0.0188811	0.0678072	1.01906	0.892239	1.16391	0.780665
F-salty food liking (derived food-liking factor)	GCST90094827	Debiased inverse-variance weighted method	58	0.0196548	0.0705879	1.01985	0.888076	1.17117	0.780671
F-salty food liking (derived food-liking factor)	GCST90094827	Robust adjusted profile score (RAPS)	58	0.0145829	0.0726357	1.01469	0.880044	1.16994	0.840881
F-salty food liking (derived food-liking factor)	GCST90094827	Bayesian Weighted Mendelian Randomization	58	0.0207979	0.0707307	1.02102	0.888843	1.17284	0.768724
Salty food liking	GCST90094828	Inverse variance weighted	64	-0.0448941	0.0918144	0.956099	0.798636	1.14461	0.624866
Salty food liking	GCST90094828	Debiased inverse-variance weighted method	64	-0.0466075	0.0953265	0.954462	0.791799	1.15054	0.624895
Salty food liking	GCST90094828	Robust adjusted profile score (RAPS)	64	-0.0554248	0.0981344	0.946083	0.780541	1.14673	0.572221
Salty food liking	GCST90094828	Bayesian Weighted Mendelian Randomization	64	-0.0569672	0.0962005	0.944625	0.782298	1.14064	0.553735
Salty pretzels liking	GCST90094829	Inverse variance weighted	48	0.01358	0.108908	1.01367	0.81883	1.25488	0.900767
Salty pretzels liking	GCST90094829	Debiased inverse-variance weighted method	48	0.0141502	0.11233	1.01425	0.813819	1.26405	0.899756
Salty pretzels liking	GCST90094829	Robust adjusted profile score (RAPS)	48	0.013751	0.113138	1.01385	0.812207	1.26554	0.903263
Salty pretzels liking	GCST90094829	Bayesian Weighted Mendelian Randomization	48	0.0187389	0.11596	1.01892	0.811766	1.27893	0.871622
Sardines liking	GCST90094830	Inverse variance weighted	67	-0.0832609	0.0772917	0.920111	0.790766	1.07061	0.281378
Sardines liking	GCST90094830	Debiased inverse-variance weighted method	67	-0.0862662	0.0801173	0.91735	0.784039	1.07333	0.281592
Sardines liking	GCST90094830	Robust adjusted profile score (RAPS)	67	-0.106937	0.082418	0.898582	0.764544	1.05612	0.194461
Sardines liking	GCST90094830	Bayesian Weighted Mendelian Randomization	67	-0.088178	0.0810016	0.915598	0.781187	1.07314	0.276333
F-sauces liking (derived food-liking factor)	GCST90094831	Inverse variance weighted	48	0.083954	0.0669617	1.08758	0.95381	1.24011	0.209929
F-sauces liking (derived food-liking factor)	GCST90094831	Debiased inverse-variance weighted method	48	0.0872928	0.069678	1.09122	0.951918	1.2509	0.210277
F-sauces liking (derived food-liking factor)	GCST90094831	Robust adjusted profile score (RAPS)	48	0.10102	0.0715979	1.1063	0.961451	1.27297	0.158264
F-sauces liking (derived food-liking factor)	GCST90094831	Bayesian Weighted Mendelian Randomization	48	0.0861857	0.0721915	1.09001	0.946192	1.25568	0.232537
Sausages liking	GCST90094832	Inverse variance weighted	30	-0.207162	0.134658	0.812888	0.62432	1.05841	0.123943
Sausages liking	GCST90094832	Debiased inverse-variance weighted method	30	-0.215478	0.13781	0.806156	0.615337	1.05615	0.117913
Sausages liking	GCST90094832	Robust adjusted profile score (RAPS)	30	-0.213308	0.140541	0.807908	0.613382	1.06412	0.129074
Sausages liking	GCST90094832	Bayesian Weighted Mendelian Randomization	30	-0.208131	0.13964	0.8121	0.617654	1.06776	0.136098
F-savoury food liking (derived food-liking factor)	GCST90094833	Inverse variance weighted	89	-0.0535996	0.0517637	0.947812	0.856367	1.04902	0.300451
F-savoury food liking (derived food-liking factor)	GCST90094833	Debiased inverse-variance weighted method	89	-0.0554189	0.0535334	0.946089	0.85185	1.05075	0.300566
F-savoury food liking (derived food-liking factor)	GCST90094833	Robust adjusted profile score (RAPS)	89	-0.0571035	0.0551075	0.944496	0.847797	1.05223	0.300099
F-savoury food liking (derived food-liking factor)	GCST90094833	Bayesian Weighted Mendelian Randomization	89	-0.0541293	0.0538331	0.94731	0.852449	1.05273	0.314655
Savoury biscuit liking	GCST90094834	Inverse variance weighted	25	-0.401841	0.250567	0.669087	0.409445	1.09338	0.108775
Savoury biscuit liking	GCST90094834	Debiased inverse-variance weighted method	25	-0.419504	0.257321	0.657373	0.396986	1.08855	0.103044
Savoury biscuit liking	GCST90094834	Robust adjusted profile score (RAPS)	25	-0.411323	0.272393	0.662773	0.388597	1.1304	0.131035
Savoury biscuit liking	GCST90094834	Bayesian Weighted Mendelian Randomization	25	-0.417144	0.268236	0.658926	0.389502	1.11471	0.119913
F-savour/caloric food liking (derived food-liking factor)	GCST90094835	Inverse variance weighted	64	-0.0495554	0.0653068	0.951652	0.837313	1.0816	0.447967
F-savour/caloric food liking (derived food-liking factor)	GCST90094835	Debiased inverse-variance weighted method	64	-0.0514455	0.0678111	0.949855	0.83164	1.08487	0.448056
F-savour/caloric food liking (derived food-liking factor)	GCST90094835	Robust adjusted profile score (RAPS)	64	-0.050556	0.0697151	0.950701	0.82928	1.0899	0.468341
F-savour/caloric food liking (derived food-liking factor)	GCST90094835	Bayesian Weighted Mendelian Randomization	64	-0.052812	0.0681067	0.948558	0.830024	1.08402	0.438085
F-seafood liking (derived food-liking factor)	GCST90094836	Inverse variance weighted	99	-0.0773744	0.0596921	0.925543	0.823352	1.04042	0.194898
F-seafood liking (derived food-liking factor)	GCST90094836	Debiased inverse-variance weighted method	99	-0.0800134	0.0617487	0.923104	0.817879	1.04187	0.195048
F-seafood liking (derived food-liking factor)	GCST90094836	Robust adjusted profile score (RAPS)	99	-0.109221	0.0635429	0.896532	0.791548	1.01544	0.0856416
F-seafood liking (derived food-liking factor)	GCST90094836	Bayesian Weighted Mendelian Randomization	99	-0.080139	0.0616381	0.922988	0.817954	1.04151	0.193548
F-sharp flavour liking (derived food-liking factor)	GCST90094837	Inverse variance weighted	157	-0.0760285	0.0523315	0.92679	0.836442	1.0269	0.146272
F-sharp flavour liking (derived food-liking factor)	GCST90094837	Debiased inverse-variance weighted method	157	-0.0787009	0.0541852	0.924316	0.831184	1.02788	0.146379
F-sharp flavour liking (derived food-liking factor)	GCST90094837	Robust adjusted profile score (RAPS)	157	-0.0769273	0.0557745	0.925957	0.83007	1.03292	0.167816
F-sharp flavour liking (derived food-liking factor)	GCST90094837	Bayesian Weighted Mendelian Randomization	157	-0.0780252	0.0540739	0.924941	0.831927	1.02835	0.149039
Shellfish liking	GCST90094838	Inverse variance weighted	104	0.0197957	0.0527359	1.01999	0.91983	1.13106	0.707382
Shellfish liking	GCST90094838	Debiased inverse-variance weighted method	104	0.0204886	0.0545421	1.0207	0.917215	1.13586	0.707179
Shellfish liking	GCST90094838	Robust adjusted profile score (RAPS)	104	0.00970377	0.0571812	1.00975	0.902694	1.1295	0.865245
Shellfish liking	GCST90094838	Bayesian Weighted Mendelian Randomization	104	0.0201534	0.0569813	1.02036	0.912534	1.14092	0.723576
Skimmed milk liking	GCST90094839	Inverse variance weighted	13	0.0654275	0.156818	1.06762	0.785107	1.45178	0.676517
Skimmed milk liking	GCST90094839	Debiased inverse-variance weighted method	13	0.068466	0.164172	1.07086	0.776227	1.47734	0.67665
Skimmed milk liking	GCST90094839	Robust adjusted profile score (RAPS)	13	0.0774784	0.169863	1.08056	0.774566	1.50743	0.648301
Skimmed milk liking	GCST90094839	Bayesian Weighted Mendelian Randomization	13	0.0647228	0.169382	1.06686	0.765469	1.48693	0.702379
F-small fish liking (derived food-liking factor)	GCST90094840	Inverse variance weighted	92	-0.0348241	0.0601305	0.965775	0.858405	1.08658	0.562493
F-small fish liking (derived food-liking factor)	GCST90094840	Debiased inverse-variance weighted method	92	-0.0359753	0.0621224	0.964664	0.854076	1.08957	0.56252
F-small fish liking (derived food-liking factor)	GCST90094840	Robust adjusted profile score (RAPS)	92	-0.0584846	0.0638463	0.943193	0.832249	1.06893	0.359655
F-small fish liking (derived food-liking factor)	GCST90094840	Bayesian Weighted Mendelian Randomization	92	-0.0336753	0.0622111	0.966885	0.855894	1.09227	0.588295
Smoked fish liking	GCST90094841	Inverse variance weighted	38	0.135665	0.114499	1.1453	0.915071	1.43345	0.236075
Smoked fish liking	GCST90094841	Debiased inverse-variance weighted method	38	0.140726	0.117204	1.15111	0.914851	1.44838	0.22987
Smoked fish liking	GCST90094841	Robust adjusted profile score (RAPS)	38	0.17307	0.112233	1.18895	0.954177	1.48149	0.123057
Smoked fish liking	GCST90094841	Bayesian Weighted Mendelian Randomization	38	0.142778	0.112821	1.15347	0.924639	1.43894	0.205684
F-sodas liking (derived food-liking factor)	GCST90094842	Inverse variance weighted	29	0.123068	0.0831472	1.13096	0.960885	1.33114	0.13884
F-sodas liking (derived food-liking factor)	GCST90094842	Debiased inverse-variance weighted method	29	0.128364	0.0868927	1.13697	0.958922	1.34807	0.139603
F-sodas liking (derived food-liking factor)	GCST90094842	Robust adjusted profile score (RAPS)	29	0.143564	0.0895313	1.15438	0.968587	1.37581	0.108822
F-sodas liking (derived food-liking factor)	GCST90094842	Bayesian Weighted Mendelian Randomization	29	0.122635	0.0873823	1.13047	0.952529	1.34166	0.160488
Soft cheese liking	GCST90094843	Inverse variance weighted	34	0.0446509	0.148525	1.04566	0.781565	1.399	0.763697
Soft cheese liking	GCST90094843	Debiased inverse-variance weighted method	34	0.0465157	0.154737	1.04761	0.773546	1.41879	0.763711
Soft cheese liking	GCST90094843	Robust adjusted profile score (RAPS)	34	0.0247834	0.159809	1.02509	0.74943	1.40215	0.876757
Soft cheese liking	GCST90094843	Bayesian Weighted Mendelian Randomization	34	0.0438034	0.154227	1.04478	0.772223	1.41353	0.776396
Soy sauce liking	GCST90094844	Inverse variance weighted	27	-0.127654	0.185407	0.880157	0.611982	1.26585	0.491132
Soy sauce liking	GCST90094844	Debiased inverse-variance weighted method	27	-0.133244	0.18998	0.875252	0.603141	1.27013	0.483079
Soy sauce liking	GCST90094844	Robust adjusted profile score (RAPS)	27	-0.134198	0.206413	0.874417	0.583467	1.31045	0.515601
Soy sauce liking	GCST90094844	Bayesian Weighted Mendelian Randomization	27	-0.128566	0.189101	0.879355	0.607014	1.27389	0.49658
Soya milk liking	GCST90094845	Inverse variance weighted	20	0.0280344	0.141164	1.02843	0.779856	1.35624	0.842579
Soya milk liking	GCST90094845	Debiased inverse-variance weighted method	20	0.0292131	0.147106	1.02964	0.771735	1.37374	0.842587
Soya milk liking	GCST90094845	Robust adjusted profile score (RAPS)	20	0.00983776	0.15167	1.00989	0.750186	1.35949	0.948283
Soya milk liking	GCST90094845	Bayesian Weighted Mendelian Randomization	20	0.0165068	0.146532	1.01664	0.762849	1.35487	0.910308
Spicy food liking	GCST90094846	Inverse variance weighted	56	-0.0747224	0.0940137	0.928001	0.771831	1.11577	0.426728
Spicy food liking	GCST90094846	Debiased inverse-variance weighted method	56	-0.077388	0.0973891	0.925531	0.764701	1.12019	0.426831
Spicy food liking	GCST90094846	Robust adjusted profile score (RAPS)	56	-0.134584	0.100099	0.87408	0.718364	1.06355	0.178785
Spicy food liking	GCST90094846	Bayesian Weighted Mendelian Randomization	56	-0.0813131	0.0979774	0.921905	0.760827	1.11708	0.406586
Spinach liking	GCST90094847	Inverse variance weighted	49	-0.2374	0.128972	0.788676	0.612513	1.0155	0.0656648
Spinach liking	GCST90094847	Debiased inverse-variance weighted method	49	-0.247406	0.133169	0.780823	0.601447	1.0137	0.0631921
Spinach liking	GCST90094847	Robust adjusted profile score (RAPS)	49	-0.254793	0.145445	0.775077	0.582826	1.03074	0.0798052
Spinach liking	GCST90094847	Bayesian Weighted Mendelian Randomization	49	-0.246207	0.136533	0.781761	0.598212	1.02163	0.071344
Spirits liking	GCST90094848	Inverse variance weighted	35	0.196344	0.141406	1.21695	0.922366	1.6056	0.164983
Spirits liking	GCST90094848	Debiased inverse-variance weighted method	35	0.205237	0.146872	1.22782	0.920691	1.63739	0.162296
Spirits liking	GCST90094848	Robust adjusted profile score (RAPS)	35	0.127714	0.147687	1.13623	0.850652	1.51768	0.387168
Spirits liking	GCST90094848	Bayesian Weighted Mendelian Randomization	35	0.18288	0.143772	1.20067	0.905821	1.59149	0.20337
Strawberries liking	GCST90094849	Inverse variance weighted	25	0.0227372	0.246505	1.023	0.631023	1.65846	0.926509
Strawberries liking	GCST90094849	Debiased inverse-variance weighted method	25	0.0236564	0.251453	1.02394	0.625508	1.67616	0.925046
Strawberries liking	GCST90094849	Robust adjusted profile score (RAPS)	25	0.0787335	0.278516	1.08192	0.626781	1.86755	0.777415
Strawberries liking	GCST90094849	Bayesian Weighted Mendelian Randomization	25	0.0255209	0.25149	1.02585	0.62663	1.67941	0.91917
F-strong alcohol liking (derived food-liking factor)	GCST90094850	Inverse variance weighted	42	0.0865142	0.0816188	1.09037	0.929175	1.27952	0.289155
F-strong alcohol liking (derived food-liking factor)	GCST90094850	Debiased inverse-variance weighted method	42	0.0900205	0.0837269	1.0942	0.928593	1.28933	0.282299
F-strong alcohol liking (derived food-liking factor)	GCST90094850	Robust adjusted profile score (RAPS)	42	0.0576776	0.079147	1.05937	0.907147	1.23714	0.466161
F-strong alcohol liking (derived food-liking factor)	GCST90094850	Bayesian Weighted Mendelian Randomization	42	0.105731	0.086111	1.11152	0.9389	1.31588	0.219504
F-strong flavour liking (derived food-liking factor)	GCST90094851	Inverse variance weighted	127	-0.122517	0.0585074	0.884691	0.78884	0.992188	0.0362556
F-strong flavour liking (derived food-liking factor)	GCST90094851	Debiased inverse-variance weighted method	127	-0.126893	0.0603854	0.880828	0.78251	0.991498	0.0356066
F-strong flavour liking (derived food-liking factor)	GCST90094851	Robust adjusted profile score (RAPS)	127	-0.128117	0.0631148	0.87975	0.777383	0.995598	0.042366
F-strong flavour liking (derived food-liking factor)	GCST90094851	Bayesian Weighted Mendelian Randomization	127	-0.12623	0.0609275	0.881412	0.782197	0.993211	0.038283
F-strong vegetable liking (derived food-liking factor)	GCST90094852	Inverse variance weighted	99	-0.0663938	0.0721415	0.935762	0.812377	1.07789	0.357401
F-strong vegetable liking (derived food-liking factor)	GCST90094852	Debiased inverse-variance weighted method	99	-0.0688281	0.0747662	0.933487	0.806243	1.08081	0.357271
F-strong vegetable liking (derived food-liking factor)	GCST90094852	Robust adjusted profile score (RAPS)	99	-0.0610556	0.0779306	0.940771	0.80751	1.09602	0.433356
F-strong vegetable liking (derived food-liking factor)	GCST90094852	Bayesian Weighted Mendelian Randomization	99	-0.0732697	0.073734	0.92935	0.804296	1.07385	0.320367
F-sweetened coffee drink liking (derived food-liking factor)	GCST90094853	Inverse variance weighted	41	0.154841	0.123565	1.16747	0.916359	1.4874	0.210165
F-sweetened coffee drink liking (derived food-liking factor)	GCST90094853	Debiased inverse-variance weighted method	41	0.161383	0.127496	1.17513	0.915295	1.50874	0.205589
F-sweetened coffee drink liking (derived food-liking factor)	GCST90094853	Robust adjusted profile score (RAPS)	41	0.141592	0.125077	1.15211	0.901622	1.47218	0.25762
F-sweetened coffee drink liking (derived food-liking factor)	GCST90094853	Bayesian Weighted Mendelian Randomization	41	0.1595	0.129037	1.17292	0.910817	1.51046	0.216429
F-sweet food liking (derived food-liking factor)	GCST90094854	Inverse variance weighted	68	0.0705063	0.0990871	1.07305	0.883641	1.30306	0.476738
F-sweet food liking (derived food-liking factor)	GCST90094854	Debiased inverse-variance weighted method	68	0.0730524	0.102067	1.07579	0.880735	1.31404	0.474158
F-sweet food liking (derived food-liking factor)	GCST90094854	Robust adjusted profile score (RAPS)	68	0.0961476	0.102983	1.10092	0.899695	1.34715	0.350497
F-sweet food liking (derived food-liking factor)	GCST90094854	Bayesian Weighted Mendelian Randomization	68	0.070288	0.107	1.07282	0.869853	1.32314	0.511245
Tea difference liking	GCST90094855	Inverse variance weighted	23	-0.00458614	0.0609503	0.995424	0.883337	1.12173	0.940021
Tea difference liking	GCST90094855	Debiased inverse-variance weighted method	23	-0.00477646	0.0634818	0.995235	0.878798	1.1271	0.940023
Tea difference liking	GCST90094855	Robust adjusted profile score (RAPS)	23	0.00093815	0.0659445	1.00094	0.879578	1.13904	0.988649
Tea difference liking	GCST90094855	Bayesian Weighted Mendelian Randomization	23	-0.00255867	0.0744151	0.997445	0.862076	1.15407	0.972571
Tea max liking	GCST90094856	Inverse variance weighted	20	0.0551423	0.231998	1.05669	0.670606	1.66505	0.812126
Tea max liking	GCST90094856	Debiased inverse-variance weighted method	20	0.0574893	0.23642	1.05917	0.666381	1.68349	0.807877
Tea max liking	GCST90094856	Robust adjusted profile score (RAPS)	20	0.0788516	0.2385	1.08204	0.678	1.72687	0.740936
Tea max liking	GCST90094856	Bayesian Weighted Mendelian Randomization	20	0.043994	0.213112	1.04498	0.688179	1.58676	0.836451
Tea with sugar liking	GCST90094857	Inverse variance weighted	25	0.0650923	0.1566	1.06726	0.785179	1.45067	0.677659
Tea with sugar liking	GCST90094857	Debiased inverse-variance weighted method	25	0.0675536	0.160763	1.06989	0.780717	1.46616	0.674335
Tea with sugar liking	GCST90094857	Robust adjusted profile score (RAPS)	25	0.040792	0.182251	1.04164	0.728754	1.48885	0.822894
Tea with sugar liking	GCST90094857	Bayesian Weighted Mendelian Randomization	25	0.0697241	0.152013	1.07221	0.795948	1.44436	0.64647
Tea without sugar liking	GCST90094858	Inverse variance weighted	15	-0.0233028	0.115629	0.976967	0.77885	1.22548	0.840284
Tea without sugar liking	GCST90094858	Debiased inverse-variance weighted method	15	-0.0243583	0.116337	0.975936	0.77695	1.22588	0.834154
Tea without sugar liking	GCST90094858	Robust adjusted profile score (RAPS)	15	0.00953954	0.117691	1.00959	0.801608	1.27152	0.935398
Tea without sugar liking	GCST90094858	Bayesian Weighted Mendelian Randomization	15	-0.0445179	0.142549	0.956459	0.723313	1.26475	0.754813
Tinned tuna liking	GCST90094859	Inverse variance weighted	28	0.267647	0.145852	1.30689	0.981942	1.73936	0.0664972
Tinned tuna liking	GCST90094859	Debiased inverse-variance weighted method	28	0.27884	0.15241	1.3216	0.980312	1.78169	0.0673192
Tinned tuna liking	GCST90094859	Robust adjusted profile score (RAPS)	28	0.249182	0.156538	1.28298	0.943997	1.74368	0.111423
Tinned tuna liking	GCST90094859	Bayesian Weighted Mendelian Randomization	28	0.270462	0.151861	1.31057	0.973181	1.76493	0.0749144
Tomatoes liking	GCST90094860	Inverse variance weighted	31	0.24302	0.194197	1.27509	0.871441	1.86572	0.210786
Tomatoes liking	GCST90094860	Debiased inverse-variance weighted method	31	0.252991	0.202418	1.28787	0.866105	1.91503	0.211358
Tomatoes liking	GCST90094860	Robust adjusted profile score (RAPS)	31	0.249195	0.208021	1.28299	0.8534	1.92884	0.230944
Tomatoes liking	GCST90094860	Bayesian Weighted Mendelian Randomization	31	0.226936	0.202765	1.25475	0.843257	1.86704	0.263051
Turnip liking	GCST90094861	Inverse variance weighted	40	-0.0880224	0.131738	0.91574	0.70735	1.18552	0.50403
Turnip liking	GCST90094861	Debiased inverse-variance weighted method	40	-0.0918849	0.137558	0.91221	0.696632	1.1945	0.50415
Turnip liking	GCST90094861	Robust adjusted profile score (RAPS)	40	-0.104848	0.141487	0.900461	0.682384	1.18823	0.458665
Turnip liking	GCST90094861	Bayesian Weighted Mendelian Randomization	40	-0.0949968	0.137354	0.909376	0.694745	1.19031	0.489175
Vegetables liking	GCST90094862	Inverse variance weighted	42	-0.107372	0.253281	0.898192	0.546728	1.47559	0.671622
Vegetables liking	GCST90094862	Debiased inverse-variance weighted method	42	-0.111857	0.261138	0.894172	0.535964	1.49178	0.668399
Vegetables liking	GCST90094862	Robust adjusted profile score (RAPS)	42	-0.05565	0.269822	0.94587	0.557384	1.60512	0.836598
Vegetables liking	GCST90094862	Bayesian Weighted Mendelian Randomization	42	-0.111683	0.266517	0.894328	0.530436	1.50786	0.675183
F-vegetarian liking (derived food-liking factor)	GCST90094863	Inverse variance weighted	75	-0.0468236	0.0639119	0.954256	0.841903	1.0816	0.463786
F-vegetarian liking (derived food-liking factor)	GCST90094863	Debiased inverse-variance weighted method	75	-0.0486856	0.0664642	0.952481	0.836143	1.085	0.463858
F-vegetarian liking (derived food-liking factor)	GCST90094863	Robust adjusted profile score (RAPS)	75	-0.0658211	0.0682528	0.936298	0.819061	1.07032	0.334859
F-vegetarian liking (derived food-liking factor)	GCST90094863	Bayesian Weighted Mendelian Randomization	75	-0.0506154	0.0673003	0.950644	0.833165	1.08469	0.452001
Vinegar liking	GCST90094864	Inverse variance weighted	52	-0.0242534	0.127184	0.976038	0.760686	1.25236	0.848764
Vinegar liking	GCST90094864	Debiased inverse-variance weighted method	52	-0.0251737	0.132277	0.975141	0.752438	1.26376	0.849066
Vinegar liking	GCST90094864	Robust adjusted profile score (RAPS)	52	-0.022542	0.13395	0.97771	0.75195	1.27125	0.866358
Vinegar liking	GCST90094864	Bayesian Weighted Mendelian Randomization	52	-0.0166686	0.13275	0.98347	0.758161	1.27573	0.900078
White bread liking	GCST90094865	Inverse variance weighted	38	-0.0445917	0.118406	0.956388	0.758306	1.20621	0.706472
White bread liking	GCST90094865	Debiased inverse-variance weighted method	38	-0.0465203	0.122922	0.954545	0.750176	1.21459	0.705093
White bread liking	GCST90094865	Robust adjusted profile score (RAPS)	38	-0.0236645	0.126512	0.976613	0.762138	1.25145	0.851619
White bread liking	GCST90094865	Bayesian Weighted Mendelian Randomization	38	-0.0546969	0.124827	0.946772	0.741294	1.20921	0.661254
White rice liking	GCST90094866	Inverse variance weighted	19	-0.01828	0.28539	0.981886	0.561219	1.71787	0.948928
White rice liking	GCST90094866	Debiased inverse-variance weighted method	19	-0.0191142	0.290627	0.981067	0.555025	1.73414	0.947562
White rice liking	GCST90094866	Robust adjusted profile score (RAPS)	19	-0.276367	0.629174	0.758534	0.22101	2.60339	0.660477
White rice liking	GCST90094866	Bayesian Weighted Mendelian Randomization	19	0.00853328	0.273733	1.00857	0.589793	1.72469	0.975131
White wine liking	GCST90094867	Inverse variance weighted	33	-0.17185	0.124671	0.842105	0.659545	1.0752	0.168071
White wine liking	GCST90094867	Debiased inverse-variance weighted method	33	-0.178891	0.129952	0.836197	0.648174	1.07876	0.168638
White wine liking	GCST90094867	Robust adjusted profile score (RAPS)	33	-0.223754	0.134059	0.799512	0.614768	1.03977	0.0951028
White wine liking	GCST90094867	Bayesian Weighted Mendelian Randomization	33	-0.180223	0.128751	0.835084	0.648837	1.07479	0.161578
F-whole food liking (derived food-liking factor)	GCST90094868	Inverse variance weighted	34	-0.0925588	0.0716122	0.911596	0.792218	1.04896	0.196184
F-whole food liking (derived food-liking factor)	GCST90094868	Debiased inverse-variance weighted method	34	-0.0965449	0.0747878	0.907969	0.78417	1.05131	0.196732
F-whole food liking (derived food-liking factor)	GCST90094868	Robust adjusted profile score (RAPS)	34	-0.112391	0.077201	0.893695	0.7682	1.03969	0.145441
F-whole food liking (derived food-liking factor)	GCST90094868	Bayesian Weighted Mendelian Randomization	34	-0.0920047	0.0742095	0.912101	0.788632	1.0549	0.215051
Whole grain cereal liking	GCST90094869	Inverse variance weighted	31	-0.137956	0.159196	0.871137	0.637641	1.19014	0.386173
Whole grain cereal liking	GCST90094869	Debiased inverse-variance weighted method	31	-0.144137	0.166479	0.865769	0.62473	1.19981	0.3866
Whole grain cereal liking	GCST90094869	Robust adjusted profile score (RAPS)	31	-0.11304	0.170967	0.893115	0.638818	1.24864	0.508495
Whole grain cereal liking	GCST90094869	Bayesian Weighted Mendelian Randomization	31	-0.153996	0.171374	0.857276	0.612695	1.19949	0.368869
Whole milk liking	GCST90094870	Inverse variance weighted	35	0.166311	0.0951225	1.18094	0.980072	1.42298	0.0803975
Whole milk liking	GCST90094870	Debiased inverse-variance weighted method	35	0.173599	0.0998123	1.18958	0.978208	1.44662	0.0819901
Whole milk liking	GCST90094870	Robust adjusted profile score (RAPS)	35	0.160557	0.10305	1.17416	0.959425	1.43697	0.119221
Whole milk liking	GCST90094870	Bayesian Weighted Mendelian Randomization	35	0.193185	0.114569	1.21311	0.969117	1.51852	0.0917595
Wholemeal bread liking	GCST90094871	Inverse variance weighted	19	-0.512815	0.347794	0.598807	0.302858	1.18396	0.140353
Wholemeal bread liking	GCST90094871	Debiased inverse-variance weighted method	19	-0.536028	0.349669	0.585068	0.294823	1.16105	0.125286
Wholemeal bread liking	GCST90094871	Robust adjusted profile score (RAPS)	19	-0.788097	0.428677	0.454709	0.196262	1.05349	0.0659978
Wholemeal bread liking	GCST90094871	Bayesian Weighted Mendelian Randomization	19	-0.713306	0.345881	0.490021	0.248768	0.96524	0.0391806
F-wine liking (derived food-liking factor)	GCST90094872	Inverse variance weighted	57	-0.396273	0.253317	0.672823	0.409518	1.10542	0.117738
F-wine liking (derived food-liking factor)	GCST90094872	Debiased inverse-variance weighted method	57	-0.412424	0.261826	0.662043	0.396292	1.10601	0.115214
F-wine liking (derived food-liking factor)	GCST90094872	Robust adjusted profile score (RAPS)	57	-0.534295	0.247205	0.586082	0.361022	0.951445	0.0306687
F-wine liking (derived food-liking factor)	GCST90094872	Bayesian Weighted Mendelian Randomization	57	-0.430934	0.255588	0.649902	0.39381	1.07253	0.0917858
Whiskey liking	GCST90094873	Inverse variance weighted	44	0.06793	0.110522	1.07029	0.861834	1.32917	0.5388
Whiskey liking	GCST90094873	Debiased inverse-variance weighted method	44	0.070915	0.114504	1.07349	0.85769	1.34359	0.535702
Whiskey liking	GCST90094873	Robust adjusted profile score (RAPS)	44	0.0284694	0.110763	1.02888	0.828095	1.27834	0.797156
Whiskey liking	GCST90094873	Bayesian Weighted Mendelian Randomization	44	0.0632238	0.116265	1.06527	0.848185	1.3379	0.586587

## Sheet: Supplementary Table 2
Supplementary Table 2. The effect of Gut Microbiota on HTS (P_ivw<0.05)
Outcomes	Exposures	ID	method	N.SNP	Beta	SE	OR	OR_lci95	OR_uci95	P
HTS	Gut microbiota abundance (genus Eubacterium coprostanoligenes group id.11375)	ebi-a-GCST90016997	Inverse variance weighted	6	-0.62371	0.247249	0.535952	0.330114	0.87014	0.0116492
			Bayesian Weighted Mendelian Randomization		-0.638715	0.262923	0.52797	0.315359	0.883922	0.0151286
			Robust adjusted profile score (RAPS)		-0.638205	0.272777	0.52824	0.309484	0.90162	0.0193013
			Debiased inverse-variance weighted method		-0.651112	0.264656	0.521465	0.310418	0.876002	0.013885
	Gut microbiota abundance (genus Collinsella id.815)	ebi-a-GCST90016981	Inverse variance weighted	3	-0.735652	0.348921	0.479193	0.241826	0.949551	0.0349999
			Bayesian Weighted Mendelian Randomization		-0.769407	0.379662	0.463288	0.220128	0.975047	0.0427075
			Robust adjusted profile score (RAPS)		-0.756074	0.391255	0.469506	0.218071	1.01084	0.053306
			Debiased inverse-variance weighted method		-0.770306	0.379089	0.462871	0.220178	0.973077	0.0421544
	Gut microbiota abundance (genus Adlercreutzia id.812)	ebi-a-GCST90016960	Inverse variance weighted	4	0.425512	0.206898	1.53037	1.02019	2.29569	0.0397222
			Bayesian Weighted Mendelian Randomization		0.433224	0.221368	1.54222	0.999343	2.38001	0.0503437
			Robust adjusted profile score (RAPS)		0.433736	0.230565	1.54301	0.981993	2.42454	0.0599463
			Debiased inverse-variance weighted method		0.445276	0.222283	1.56092	1.00965	2.41319	0.0451571
	Gut microbiota abundance (genus Coprococcus1 id.11301)	ebi-a-GCST90016983	Inverse variance weighted	7	-0.46647	0.218026	0.627212	0.409098	0.961618	0.0323943
			Bayesian Weighted Mendelian Randomization		-0.499776	0.234612	0.606667	0.38304	0.960851	0.0331534
			Robust adjusted profile score (RAPS)		-0.478093	0.239789	0.619965	0.387485	0.991926	0.0461729
			Debiased inverse-variance weighted method		-0.487573	0.231678	0.614115	0.389979	0.967069	0.0353318

## Sheet: Supplementary Table 2S
Supplementary Table 2S. The effect of Gut Microbiota on HTS
ID.Exposure	method	N.SNP	Beta	SE	OR	OR_lci95	OR_uci95	P
ebi-a-GCST90016908	Inverse variance weighted	8	0.0789819	0.249198	1.08218	0.664018	1.76369	0.751286
ebi-a-GCST90016908	Bayesian Weighted Mendelian Randomization	8	0.134323	0.262964	1.14376	0.683119	1.91503	0.609488
ebi-a-GCST90016908	Robust adjusted profile score (RAPS)	8	0.12933	0.262633	1.13807	0.680158	1.90425	0.622411
ebi-a-GCST90016908	Debiased inverse-variance weighted method	8	0.0815431	0.250614	1.08496	0.663875	1.77313	0.744899
ebi-a-GCST90016909	Inverse variance weighted	3	0.0772295	0.231871	1.08029	0.685753	1.70182	0.739081
ebi-a-GCST90016909	Bayesian Weighted Mendelian Randomization	3	0.0824633	0.242105	1.08596	0.675662	1.74541	0.733398
ebi-a-GCST90016909	Robust adjusted profile score (RAPS)	3	0.0781906	0.251822	1.08133	0.66009	1.77138	0.756181
ebi-a-GCST90016909	Debiased inverse-variance weighted method	3	0.0804833	0.241848	1.08381	0.674665	1.74108	0.739297
ebi-a-GCST90016910	Inverse variance weighted	10	-0.135911	0.180567	0.872921	0.612735	1.24359	0.451639
ebi-a-GCST90016910	Bayesian Weighted Mendelian Randomization	10	-0.137591	0.194732	0.871455	0.594957	1.27645	0.479836
ebi-a-GCST90016910	Robust adjusted profile score (RAPS)	10	-0.1796	0.196185	0.835604	0.568859	1.22743	0.359949
ebi-a-GCST90016910	Debiased inverse-variance weighted method	10	-0.142098	0.189119	0.867537	0.598834	1.25681	0.452433
ebi-a-GCST90016911	Inverse variance weighted	5	-0.255028	0.29911	0.774895	0.431157	1.39268	0.393869
ebi-a-GCST90016911	Bayesian Weighted Mendelian Randomization	5	-0.256779	0.308038	0.773539	0.422936	1.41478	0.404508
ebi-a-GCST90016911	Robust adjusted profile score (RAPS)	5	-0.255635	0.329028	0.774424	0.406354	1.47589	0.437194
ebi-a-GCST90016911	Debiased inverse-variance weighted method	5	-0.266547	0.313798	0.76602	0.414124	1.41694	0.395647
ebi-a-GCST90016912	Inverse variance weighted	7	-0.0789499	0.232338	0.924086	0.58606	1.45708	0.734003
ebi-a-GCST90016912	Bayesian Weighted Mendelian Randomization	7	-0.0780351	0.241686	0.924932	0.575947	1.48538	0.746788
ebi-a-GCST90016912	Robust adjusted profile score (RAPS)	7	-0.080304	0.253084	0.922836	0.561947	1.51549	0.751014
ebi-a-GCST90016912	Debiased inverse-variance weighted method	7	-0.0826058	0.243201	0.920714	0.57162	1.483	0.734112
ebi-a-GCST90016913	Inverse variance weighted	7	-0.074682	0.200354	0.928039	0.626645	1.37439	0.709334
ebi-a-GCST90016913	Bayesian Weighted Mendelian Randomization	7	-0.0694755	0.214631	0.932883	0.612533	1.42077	0.746168
ebi-a-GCST90016913	Robust adjusted profile score (RAPS)	7	-0.0840419	0.21668	0.919393	0.601256	1.40586	0.698118
ebi-a-GCST90016913	Debiased inverse-variance weighted method	7	-0.0779553	0.20925	0.925006	0.613801	1.394	0.709486
ebi-a-GCST90016914	Inverse variance weighted	5	-0.282482	0.288809	0.75391	0.428036	1.32788	0.328027
ebi-a-GCST90016914	Bayesian Weighted Mendelian Randomization	5	-0.28829	0.302389	0.749544	0.41438	1.3558	0.3404
ebi-a-GCST90016914	Robust adjusted profile score (RAPS)	5	-0.288343	0.31582	0.749505	0.403592	1.39189	0.361244
ebi-a-GCST90016914	Debiased inverse-variance weighted method	5	-0.295815	0.303958	0.743925	0.410011	1.34978	0.330448
ebi-a-GCST90016915	Inverse variance weighted	7	0.0707143	0.214797	1.07327	0.704485	1.63512	0.741994
ebi-a-GCST90016915	Bayesian Weighted Mendelian Randomization	7	0.0607477	0.241795	1.06263	0.661549	1.70688	0.801631
ebi-a-GCST90016915	Robust adjusted profile score (RAPS)	7	0.0459285	0.208559	1.047	0.695693	1.57571	0.825701
ebi-a-GCST90016915	Debiased inverse-variance weighted method	7	0.0742094	0.207906	1.07703	0.716565	1.61883	0.721139
ebi-a-GCST90016916	Inverse variance weighted	8	0.358372	0.219694	1.431	0.930318	2.20113	0.102842
ebi-a-GCST90016916	Bayesian Weighted Mendelian Randomization	8	0.383255	0.245952	1.46705	0.905915	2.37577	0.119173
ebi-a-GCST90016916	Robust adjusted profile score (RAPS)	8	0.408751	0.239492	1.50494	0.94115	2.40645	0.0878695
ebi-a-GCST90016916	Debiased inverse-variance weighted method	8	0.374574	0.231513	1.45437	0.923863	2.28951	0.105675
ebi-a-GCST90016917	Inverse variance weighted	3	0.00374374	0.34655	1.00375	0.508905	1.97977	0.991381
ebi-a-GCST90016917	Bayesian Weighted Mendelian Randomization	3	0.00225905	0.360519	1.00226	0.494426	2.03171	0.995
ebi-a-GCST90016917	Robust adjusted profile score (RAPS)	3	0.0037626	0.379535	1.00377	0.477054	2.11203	0.99209
ebi-a-GCST90016917	Debiased inverse-variance weighted method	3	0.00391236	0.362159	1.00392	0.493654	2.04162	0.991381
ebi-a-GCST90016918	Inverse variance weighted	6	-0.0682744	0.160467	0.934004	0.681956	1.27921	0.670492
ebi-a-GCST90016918	Bayesian Weighted Mendelian Randomization	6	-0.114884	0.17353	0.891469	0.634446	1.25262	0.507945
ebi-a-GCST90016918	Robust adjusted profile score (RAPS)	6	-0.138248	0.148139	0.870883	0.651421	1.16428	0.3507
ebi-a-GCST90016918	Debiased inverse-variance weighted method	6	-0.0714853	0.153847	0.93101	0.688648	1.25867	0.64218
ebi-a-GCST90016919	Inverse variance weighted	4	-0.0191381	0.360689	0.981044	0.483798	1.98936	0.957684
ebi-a-GCST90016919	Bayesian Weighted Mendelian Randomization	4	0.155698	0.333868	1.16847	0.60733	2.24808	0.640968
ebi-a-GCST90016919	Robust adjusted profile score (RAPS)	4	0.177622	0.249943	1.19437	0.731787	1.94938	0.477301
ebi-a-GCST90016919	Debiased inverse-variance weighted method	4	-0.0199196	0.328637	0.980278	0.514763	1.86677	0.951668
ebi-a-GCST90016920	Inverse variance weighted	4	0.0753915	0.156566	1.07831	0.793361	1.46559	0.630137
ebi-a-GCST90016920	Bayesian Weighted Mendelian Randomization	4	0.0776705	0.162539	1.08077	0.785915	1.48624	0.632752
ebi-a-GCST90016920	Robust adjusted profile score (RAPS)	4	0.0759877	0.170646	1.07895	0.772225	1.5075	0.656108
ebi-a-GCST90016920	Debiased inverse-variance weighted method	4	0.0785667	0.16341	1.08174	0.785278	1.49011	0.630663
ebi-a-GCST90016921	Inverse variance weighted	7	0.141922	0.178034	1.15249	0.813	1.63373	0.425355
ebi-a-GCST90016921	Bayesian Weighted Mendelian Randomization	7	0.149872	0.187713	1.16169	0.804089	1.67831	0.424633
ebi-a-GCST90016921	Robust adjusted profile score (RAPS)	7	0.143946	0.195051	1.15482	0.787923	1.69257	0.46052
ebi-a-GCST90016921	Debiased inverse-variance weighted method	7	0.148629	0.186927	1.16024	0.804328	1.67365	0.426545
ebi-a-GCST90016922	Inverse variance weighted	7	-0.0417013	0.21903	0.959156	0.624377	1.47344	0.849003
ebi-a-GCST90016922	Bayesian Weighted Mendelian Randomization	7	-0.044449	0.229483	0.956524	0.610037	1.49981	0.846417
ebi-a-GCST90016922	Robust adjusted profile score (RAPS)	7	-0.0428641	0.237164	0.958042	0.601875	1.52497	0.856575
ebi-a-GCST90016922	Debiased inverse-variance weighted method	7	-0.0435981	0.229023	0.957339	0.611107	1.49973	0.849023
ebi-a-GCST90016923	Inverse variance weighted	9	-0.199153	0.166203	0.819425	0.591608	1.13497	0.23082
ebi-a-GCST90016923	Bayesian Weighted Mendelian Randomization	9	-0.231899	0.177673	0.793026	0.559821	1.12338	0.191824
ebi-a-GCST90016923	Robust adjusted profile score (RAPS)	9	-0.164398	0.195756	0.848404	0.578059	1.24518	0.401013
ebi-a-GCST90016923	Debiased inverse-variance weighted method	9	-0.208404	0.172718	0.811879	0.578723	1.13897	0.22758
ebi-a-GCST90016924	Inverse variance weighted	4	0.193859	0.278958	1.21393	0.702648	2.09723	0.487093
ebi-a-GCST90016924	Bayesian Weighted Mendelian Randomization	4	0.183439	0.279336	1.20134	0.69485	2.07703	0.511375
ebi-a-GCST90016924	Robust adjusted profile score (RAPS)	4	0.254873	0.314163	1.2903	0.697059	2.38842	0.417206
ebi-a-GCST90016924	Debiased inverse-variance weighted method	4	0.203046	0.273737	1.22513	0.716427	2.09504	0.458235
ebi-a-GCST90016925	Inverse variance weighted	2	-0.0407799	0.22779	0.96004	0.614315	1.50033	0.857919
ebi-a-GCST90016925	Bayesian Weighted Mendelian Randomization	2	-0.0352087	0.247071	0.965404	0.594837	1.56682	0.886682
ebi-a-GCST90016925	Robust adjusted profile score (RAPS)	2	-0.0411435	0.248966	0.959691	0.589125	1.56335	0.868742
ebi-a-GCST90016925	Debiased inverse-variance weighted method	2	-0.0426757	0.238507	0.958222	0.600406	1.52928	0.857994
ebi-a-GCST90016926	Inverse variance weighted	6	0.0569176	0.244759	1.05857	0.655203	1.71026	0.816114
ebi-a-GCST90016926	Bayesian Weighted Mendelian Randomization	6	0.0634981	0.255251	1.06556	0.646105	1.75732	0.803541
ebi-a-GCST90016926	Robust adjusted profile score (RAPS)	6	0.0581108	0.265622	1.05983	0.629702	1.78377	0.826827
ebi-a-GCST90016926	Debiased inverse-variance weighted method	6	0.0594468	0.255691	1.06125	0.642937	1.75173	0.816154
ebi-a-GCST90016927	Inverse variance weighted	5	-0.13297	0.249888	0.875491	0.536467	1.42877	0.594644
ebi-a-GCST90016927	Bayesian Weighted Mendelian Randomization	5	-0.137521	0.260252	0.871516	0.523293	1.45146	0.597213
ebi-a-GCST90016927	Robust adjusted profile score (RAPS)	5	-0.134864	0.27197	0.873835	0.512772	1.48914	0.619981
ebi-a-GCST90016927	Debiased inverse-variance weighted method	5	-0.138783	0.261175	0.870417	0.521688	1.45226	0.595156
ebi-a-GCST90016928	Inverse variance weighted	5	-0.126222	0.170272	0.881419	0.631312	1.23061	0.458515
ebi-a-GCST90016928	Bayesian Weighted Mendelian Randomization	5	-0.143133	0.18074	0.866638	0.60812	1.23506	0.428401
ebi-a-GCST90016928	Robust adjusted profile score (RAPS)	5	-0.130461	0.183858	0.877691	0.612122	1.25848	0.477968
ebi-a-GCST90016928	Debiased inverse-variance weighted method	5	-0.131495	0.177852	0.876783	0.618731	1.24246	0.459693
ebi-a-GCST90016929	Inverse variance weighted	5	-0.0516929	0.278755	0.94962	0.549881	1.63995	0.852882
ebi-a-GCST90016929	Bayesian Weighted Mendelian Randomization	5	-0.00484592	0.288733	0.995166	0.565094	1.75255	0.986609
ebi-a-GCST90016929	Robust adjusted profile score (RAPS)	5	0.00190882	0.299139	1.00191	0.557438	1.80078	0.994909
ebi-a-GCST90016929	Debiased inverse-variance weighted method	5	-0.0530877	0.258091	0.948297	0.571811	1.57266	0.83703
ebi-a-GCST90016931	Inverse variance weighted	2	-0.0415219	0.325635	0.959328	0.506735	1.81616	0.898536
ebi-a-GCST90016931	Bayesian Weighted Mendelian Randomization	2	-0.0494999	0.35243	0.951705	0.476988	1.89888	0.888302
ebi-a-GCST90016931	Robust adjusted profile score (RAPS)	2	-0.0416664	0.359741	0.95919	0.4739	1.94143	0.907793
ebi-a-GCST90016931	Debiased inverse-variance weighted method	2	-0.0435742	0.341826	0.957361	0.489901	1.87087	0.898564
ebi-a-GCST90016932	Inverse variance weighted	10	-0.135739	0.139344	0.873071	0.664412	1.14726	0.329994
ebi-a-GCST90016932	Bayesian Weighted Mendelian Randomization	10	-0.139865	0.147254	0.869476	0.651497	1.16039	0.342204
ebi-a-GCST90016932	Robust adjusted profile score (RAPS)	10	-0.165829	0.152258	0.847191	0.628604	1.14179	0.276095
ebi-a-GCST90016932	Debiased inverse-variance weighted method	10	-0.141979	0.146185	0.867639	0.651484	1.15551	0.331435
ebi-a-GCST90016933	Inverse variance weighted	5	-0.282482	0.288809	0.75391	0.428036	1.32788	0.328027
ebi-a-GCST90016933	Bayesian Weighted Mendelian Randomization	5	-0.28829	0.302389	0.749544	0.41438	1.3558	0.3404
ebi-a-GCST90016933	Robust adjusted profile score (RAPS)	5	-0.288343	0.31582	0.749505	0.403592	1.39189	0.361244
ebi-a-GCST90016933	Debiased inverse-variance weighted method	5	-0.295815	0.303958	0.743925	0.410011	1.34978	0.330448
ebi-a-GCST90016934	Inverse variance weighted	8	-0.192681	0.180881	0.824745	0.578563	1.17568	0.28677
ebi-a-GCST90016934	Bayesian Weighted Mendelian Randomization	8	-0.217804	0.1929	0.804283	0.551073	1.17384	0.258855
ebi-a-GCST90016934	Robust adjusted profile score (RAPS)	8	-0.189241	0.199898	0.827587	0.559315	1.22453	0.343799
ebi-a-GCST90016934	Debiased inverse-variance weighted method	8	-0.201483	0.178625	0.817518	0.576035	1.16023	0.259334
ebi-a-GCST90016935	Inverse variance weighted	8	0.242955	0.177042	1.27501	0.901182	1.80391	0.169971
ebi-a-GCST90016935	Bayesian Weighted Mendelian Randomization	8	0.277283	0.196041	1.31954	0.898564	1.93774	0.157241
ebi-a-GCST90016935	Robust adjusted profile score (RAPS)	8	0.240288	0.194547	1.27162	0.868469	1.8619	0.216787
ebi-a-GCST90016935	Debiased inverse-variance weighted method	8	0.2546	0.187153	1.28995	0.893848	1.86157	0.173708
ebi-a-GCST90016936	Inverse variance weighted	3	-0.286787	0.317794	0.750672	0.40266	1.39946	0.366828
ebi-a-GCST90016936	Bayesian Weighted Mendelian Randomization	3	-0.290951	0.333566	0.747552	0.388781	1.4374	0.383075
ebi-a-GCST90016936	Robust adjusted profile score (RAPS)	3	-0.28897	0.350858	0.749035	0.37657	1.4899	0.410162
ebi-a-GCST90016936	Debiased inverse-variance weighted method	3	-0.300143	0.334892	0.740712	0.384223	1.42796	0.370126
ebi-a-GCST90016937	Inverse variance weighted	8	0.358372	0.219694	1.431	0.930318	2.20113	0.102842
ebi-a-GCST90016937	Bayesian Weighted Mendelian Randomization	8	0.383255	0.245952	1.46705	0.905915	2.37577	0.119173
ebi-a-GCST90016937	Robust adjusted profile score (RAPS)	8	0.408751	0.239492	1.50494	0.94115	2.40645	0.0878695
ebi-a-GCST90016937	Debiased inverse-variance weighted method	8	0.374574	0.231513	1.45437	0.923863	2.28951	0.105675
ebi-a-GCST90016938	Inverse variance weighted	7	-0.180389	0.0978701	0.834945	0.689206	1.0115	0.065307
ebi-a-GCST90016938	Bayesian Weighted Mendelian Randomization	7	-0.190328	0.103764	0.826688	0.674553	1.01314	0.0666187
ebi-a-GCST90016938	Robust adjusted profile score (RAPS)	7	-0.186444	0.107039	0.829905	0.672845	1.02363	0.0815387
ebi-a-GCST90016938	Debiased inverse-variance weighted method	7	-0.188648	0.103594	0.828078	0.675912	1.0145	0.068602
ebi-a-GCST90016939	Inverse variance weighted	6	-0.356939	0.33288	0.699815	0.364443	1.34381	0.283596
ebi-a-GCST90016939	Bayesian Weighted Mendelian Randomization	6	-0.256393	0.348017	0.773838	0.391211	1.53069	0.461289
ebi-a-GCST90016939	Robust adjusted profile score (RAPS)	6	-0.272837	0.349233	0.761217	0.383915	1.50932	0.434658
ebi-a-GCST90016939	Debiased inverse-variance weighted method	6	-0.373684	0.318996	0.688194	0.368278	1.28602	0.241423
ebi-a-GCST90016940	Inverse variance weighted	7	0.0230049	0.285707	1.02327	0.58451	1.79139	0.935824
ebi-a-GCST90016940	Bayesian Weighted Mendelian Randomization	7	0.00233657	0.303233	1.00234	0.55322	1.81607	0.993852
ebi-a-GCST90016940	Robust adjusted profile score (RAPS)	7	0.0373471	0.295442	1.03805	0.581747	1.85227	0.899407
ebi-a-GCST90016940	Debiased inverse-variance weighted method	7	0.0240716	0.276354	1.02436	0.595959	1.76073	0.930589
ebi-a-GCST90016941	Inverse variance weighted	3	0.17021	0.210488	1.18555	0.784785	1.79098	0.418719
ebi-a-GCST90016941	Bayesian Weighted Mendelian Randomization	3	0.176971	0.227424	1.1936	0.764312	1.86399	0.436477
ebi-a-GCST90016941	Robust adjusted profile score (RAPS)	3	0.173962	0.228565	1.19001	0.760313	1.86255	0.446594
ebi-a-GCST90016941	Debiased inverse-variance weighted method	3	0.177555	0.220716	1.19429	0.77488	1.84072	0.421136
ebi-a-GCST90016942	Inverse variance weighted	4	0.0753915	0.156566	1.07831	0.793361	1.46559	0.630137
ebi-a-GCST90016942	Bayesian Weighted Mendelian Randomization	4	0.0776705	0.162539	1.08077	0.785915	1.48624	0.632752
ebi-a-GCST90016942	Robust adjusted profile score (RAPS)	4	0.0759877	0.170646	1.07895	0.772225	1.5075	0.656108
ebi-a-GCST90016942	Debiased inverse-variance weighted method	4	0.0785667	0.16341	1.08174	0.785278	1.49011	0.630663
ebi-a-GCST90016943	Inverse variance weighted	7	-0.0480112	0.136188	0.953123	0.729832	1.24473	0.724437
ebi-a-GCST90016943	Bayesian Weighted Mendelian Randomization	7	-0.0386576	0.149389	0.96208	0.717875	1.28936	0.795812
ebi-a-GCST90016943	Robust adjusted profile score (RAPS)	7	-0.00878355	0.127247	0.991255	0.772451	1.27204	0.944968
ebi-a-GCST90016943	Debiased inverse-variance weighted method	7	-0.0500932	0.131591	0.951141	0.734907	1.231	0.703446
ebi-a-GCST90016944	Inverse variance weighted	7	0.25398	0.16303	1.28915	0.936544	1.7745	0.119263
ebi-a-GCST90016944	Bayesian Weighted Mendelian Randomization	7	0.268696	0.165361	1.30826	0.946096	1.80905	0.104182
ebi-a-GCST90016944	Robust adjusted profile score (RAPS)	7	0.30781	0.244244	1.36044	0.8429	2.19576	0.207576
ebi-a-GCST90016944	Debiased inverse-variance weighted method	7	0.265479	0.160368	1.30406	0.95233	1.78568	0.0978371
ebi-a-GCST90016945	Inverse variance weighted	8	-0.070024	0.157059	0.932371	0.685327	1.26847	0.655709
ebi-a-GCST90016945	Bayesian Weighted Mendelian Randomization	8	-0.0529913	0.167464	0.948388	0.683027	1.31684	0.751673
ebi-a-GCST90016945	Robust adjusted profile score (RAPS)	8	-0.0752233	0.180577	0.927536	0.65106	1.32142	0.676992
ebi-a-GCST90016945	Debiased inverse-variance weighted method	8	-0.0732108	0.164315	0.929405	0.6735	1.28254	0.65592
ebi-a-GCST90016946	Inverse variance weighted	8	-0.222443	0.218219	0.800561	0.521967	1.22785	0.308034
ebi-a-GCST90016946	Bayesian Weighted Mendelian Randomization	8	-0.271529	0.221899	0.762213	0.493392	1.1775	0.22108
ebi-a-GCST90016946	Robust adjusted profile score (RAPS)	8	-0.28271	0.185763	0.753738	0.523716	1.08479	0.128037
ebi-a-GCST90016946	Debiased inverse-variance weighted method	8	-0.231956	0.208931	0.792981	0.526523	1.19429	0.266911
ebi-a-GCST90016947	Inverse variance weighted	3	-0.519587	0.373453	0.594766	0.28606	1.23662	0.164133
ebi-a-GCST90016947	Bayesian Weighted Mendelian Randomization	3	-0.537079	0.39838	0.584453	0.267696	1.27602	0.177607
ebi-a-GCST90016947	Robust adjusted profile score (RAPS)	3	-0.524535	0.417225	0.59183	0.261245	1.34075	0.208681
ebi-a-GCST90016947	Debiased inverse-variance weighted method	3	-0.543988	0.3977	0.580429	0.266207	1.26555	0.171364
ebi-a-GCST90016948	Inverse variance weighted	9	-0.161299	0.197627	0.851038	0.577731	1.25364	0.414396
ebi-a-GCST90016948	Bayesian Weighted Mendelian Randomization	9	-0.170143	0.213862	0.843544	0.554708	1.28278	0.426279
ebi-a-GCST90016948	Robust adjusted profile score (RAPS)	9	-0.209204	0.19047	0.81123	0.558487	1.17835	0.272048
ebi-a-GCST90016948	Debiased inverse-variance weighted method	9	-0.16832	0.194209	0.845084	0.577545	1.23656	0.386109
ebi-a-GCST90016949	Inverse variance weighted	7	0.128988	0.160136	1.13768	0.831205	1.55715	0.420536
ebi-a-GCST90016949	Bayesian Weighted Mendelian Randomization	7	0.132705	0.167515	1.14191	0.822321	1.58571	0.428245
ebi-a-GCST90016949	Robust adjusted profile score (RAPS)	7	0.148079	0.174061	1.1596	0.824415	1.63108	0.394921
ebi-a-GCST90016949	Debiased inverse-variance weighted method	7	0.134928	0.167927	1.14445	0.823486	1.59053	0.421691
ebi-a-GCST90016950	Inverse variance weighted	9	0.00272032	0.227924	1.00272	0.641459	1.56745	0.990477
ebi-a-GCST90016950	Bayesian Weighted Mendelian Randomization	9	0.0483032	0.232703	1.04949	0.665115	1.65599	0.835561
ebi-a-GCST90016950	Robust adjusted profile score (RAPS)	9	-0.0371233	0.217051	0.963557	0.629681	1.47447	0.864196
ebi-a-GCST90016950	Debiased inverse-variance weighted method	9	0.00284752	0.223734	1.00285	0.646831	1.55483	0.989845
ebi-a-GCST90016951	Inverse variance weighted	5	-0.29726	0.217024	0.742851	0.485475	1.13668	0.170778
ebi-a-GCST90016951	Bayesian Weighted Mendelian Randomization	5	-0.308743	0.229855	0.73437	0.468014	1.15231	0.179205
ebi-a-GCST90016951	Robust adjusted profile score (RAPS)	5	-0.299942	0.239297	0.740861	0.463493	1.18422	0.21005
ebi-a-GCST90016951	Debiased inverse-variance weighted method	5	-0.310305	0.229008	0.733223	0.468059	1.14861	0.175419
ebi-a-GCST90016952	Inverse variance weighted	8	0.0507843	0.209261	1.0521	0.698118	1.58556	0.80825
ebi-a-GCST90016952	Bayesian Weighted Mendelian Randomization	8	0.0485544	0.216973	1.04975	0.686114	1.60612	0.822928
ebi-a-GCST90016952	Robust adjusted profile score (RAPS)	8	0.0518304	0.22684	1.0532	0.67518	1.64286	0.819267
ebi-a-GCST90016952	Debiased inverse-variance weighted method	8	0.0530043	0.218449	1.05443	0.687183	1.61796	0.808285
ebi-a-GCST90016956	Inverse variance weighted	9	0.00321276	0.18439	1.00322	0.698939	1.43996	0.986099
ebi-a-GCST90016956	Bayesian Weighted Mendelian Randomization	9	0.0059946	0.199411	1.00601	0.680551	1.48712	0.976018
ebi-a-GCST90016956	Robust adjusted profile score (RAPS)	9	0.00778173	0.200132	1.00781	0.680806	1.49189	0.968984
ebi-a-GCST90016956	Debiased inverse-variance weighted method	9	0.00336472	0.193112	1.00337	0.687196	1.46501	0.986099
ebi-a-GCST90016957	Inverse variance weighted	9	-0.19917	0.166275	0.81941	0.591515	1.13511	0.23098
ebi-a-GCST90016957	Bayesian Weighted Mendelian Randomization	9	-0.231957	0.177754	0.79298	0.5597	1.12349	0.191915
ebi-a-GCST90016957	Robust adjusted profile score (RAPS)	9	-0.164384	0.195843	0.848416	0.577968	1.24541	0.401264
ebi-a-GCST90016957	Debiased inverse-variance weighted method	9	-0.20843	0.17279	0.811858	0.578626	1.1391	0.227716
ebi-a-GCST90016958	Inverse variance weighted	9	-0.0228864	0.100737	0.977374	0.802254	1.19072	0.820276
ebi-a-GCST90016958	Bayesian Weighted Mendelian Randomization	9	-0.0126682	0.112314	0.987412	0.792309	1.23056	0.910195
ebi-a-GCST90016958	Robust adjusted profile score (RAPS)	9	-0.00596613	0.105062	0.994052	0.809055	1.22135	0.954715
ebi-a-GCST90016958	Debiased inverse-variance weighted method	9	-0.0239157	0.0993228	0.976368	0.803652	1.1862	0.80972
ebi-a-GCST90016959	Inverse variance weighted	2	-0.501558	0.341763	0.605587	0.309929	1.18329	0.142224
ebi-a-GCST90016959	Bayesian Weighted Mendelian Randomization	2	-0.514645	0.366685	0.597713	0.291316	1.22637	0.160466
ebi-a-GCST90016959	Robust adjusted profile score (RAPS)	2	-0.501729	0.385462	0.605483	0.28444	1.28888	0.193043
ebi-a-GCST90016959	Debiased inverse-variance weighted method	2	-0.525877	0.368611	0.591037	0.286977	1.21726	0.153682
ebi-a-GCST90016960	Inverse variance weighted	4	0.425512	0.206898	1.53037	1.02019	2.29569	0.0397222
ebi-a-GCST90016960	Bayesian Weighted Mendelian Randomization	4	0.433224	0.221368	1.54222	0.999343	2.38001	0.0503437
ebi-a-GCST90016960	Robust adjusted profile score (RAPS)	4	0.433736	0.230565	1.54301	0.981993	2.42454	0.0599463
ebi-a-GCST90016960	Debiased inverse-variance weighted method	4	0.445276	0.222283	1.56092	1.00965	2.41319	0.0451571
ebi-a-GCST90016961	Inverse variance weighted	9	-0.199618	0.166208	0.819043	0.591327	1.13445	0.229745
ebi-a-GCST90016961	Bayesian Weighted Mendelian Randomization	9	-0.232441	0.177706	0.792596	0.559481	1.12284	0.19087
ebi-a-GCST90016961	Robust adjusted profile score (RAPS)	9	-0.16491	0.195815	0.84797	0.577696	1.24469	0.399691
ebi-a-GCST90016961	Debiased inverse-variance weighted method	9	-0.2089	0.172794	0.811476	0.578349	1.13857	0.226682
ebi-a-GCST90016962	Inverse variance weighted	4	0.445633	0.327231	1.56148	0.822226	2.96538	0.173251
ebi-a-GCST90016962	Bayesian Weighted Mendelian Randomization	4	0.453044	0.344107	1.57309	0.801392	3.08791	0.187979
ebi-a-GCST90016962	Robust adjusted profile score (RAPS)	4	0.44998	0.363177	1.56828	0.769628	3.1957	0.215342
ebi-a-GCST90016962	Debiased inverse-variance weighted method	4	0.467007	0.347159	1.59521	0.807814	3.15011	0.178552
ebi-a-GCST90016963	Inverse variance weighted	4	-0.012999	0.177407	0.987085	0.697176	1.39755	0.94159
ebi-a-GCST90016963	Bayesian Weighted Mendelian Randomization	4	-0.00633747	0.185401	0.993683	0.690926	1.4291	0.972732
ebi-a-GCST90016963	Robust adjusted profile score (RAPS)	4	-0.00629656	0.182015	0.993723	0.695554	1.41971	0.972404
ebi-a-GCST90016963	Debiased inverse-variance weighted method	4	-0.0135361	0.159637	0.986555	0.721499	1.34898	0.932426
ebi-a-GCST90016964	Robust adjusted profile score (RAPS)	1	-0.194941	0.300438	0.822883	0.456667	1.48278	0.516431
ebi-a-GCST90016964	Debiased inverse-variance weighted method	1	-0.204568	0.285876	0.814999	0.465388	1.42725	0.474248
ebi-a-GCST90016965	Inverse variance weighted	6	0.0447499	0.212886	1.04577	0.689006	1.58725	0.833506
ebi-a-GCST90016965	Bayesian Weighted Mendelian Randomization	6	0.131023	0.223218	1.13999	0.736029	1.76567	0.557223
ebi-a-GCST90016965	Robust adjusted profile score (RAPS)	6	0.171633	0.237183	1.18724	0.74584	1.88988	0.469291
ebi-a-GCST90016965	Debiased inverse-variance weighted method	6	0.0466973	0.205464	1.0478	0.700465	1.56738	0.820208
ebi-a-GCST90016966	Inverse variance weighted	10	0.110783	0.250702	1.11715	0.683457	1.82606	0.658566
ebi-a-GCST90016966	Bayesian Weighted Mendelian Randomization	10	0.147727	0.242005	1.1592	0.72137	1.86275	0.541577
ebi-a-GCST90016966	Robust adjusted profile score (RAPS)	10	0.179363	0.313282	1.19645	0.647478	2.21089	0.566965
ebi-a-GCST90016966	Debiased inverse-variance weighted method	10	0.116025	0.251272	1.12302	0.686281	1.8377	0.644261
ebi-a-GCST90016967	Inverse variance weighted	5	-0.366854	0.280682	0.692911	0.39972	1.20115	0.191209
ebi-a-GCST90016967	Bayesian Weighted Mendelian Randomization	5	-0.385563	0.295076	0.680068	0.381398	1.21262	0.19133
ebi-a-GCST90016967	Robust adjusted profile score (RAPS)	5	-0.380496	0.306875	0.683522	0.374572	1.2473	0.215011
ebi-a-GCST90016967	Debiased inverse-variance weighted method	5	-0.384104	0.296478	0.681061	0.380907	1.21774	0.195128
ebi-a-GCST90016968	Inverse variance weighted	5	-0.13297	0.249888	0.875491	0.536467	1.42877	0.594644
ebi-a-GCST90016968	Bayesian Weighted Mendelian Randomization	5	-0.137521	0.260252	0.871516	0.523293	1.45146	0.597213
ebi-a-GCST90016968	Robust adjusted profile score (RAPS)	5	-0.134864	0.27197	0.873835	0.512772	1.48914	0.619981
ebi-a-GCST90016968	Debiased inverse-variance weighted method	5	-0.138783	0.261175	0.870417	0.521688	1.45226	0.595156
ebi-a-GCST90016969	Inverse variance weighted	9	0.172345	0.194551	1.18809	0.811415	1.73962	0.375694
ebi-a-GCST90016969	Bayesian Weighted Mendelian Randomization	9	0.172358	0.200433	1.1881	0.802125	1.75981	0.38983
ebi-a-GCST90016969	Robust adjusted profile score (RAPS)	9	0.174306	0.213218	1.19042	0.7838	1.80799	0.413643
ebi-a-GCST90016969	Debiased inverse-variance weighted method	9	0.180478	0.20422	1.19779	0.802684	1.78738	0.376835
ebi-a-GCST90016970	Inverse variance weighted	5	0.0594531	0.249359	1.06126	0.65097	1.73013	0.811553
ebi-a-GCST90016970	Bayesian Weighted Mendelian Randomization	5	0.118455	0.255688	1.12576	0.682022	1.85819	0.643164
ebi-a-GCST90016970	Robust adjusted profile score (RAPS)	5	0.138146	0.18652	1.14814	0.796575	1.65487	0.458907
ebi-a-GCST90016970	Debiased inverse-variance weighted method	5	0.0613272	0.229841	1.06325	0.677626	1.66832	0.789604
ebi-a-GCST90016971	Inverse variance weighted	6	-0.247333	0.223219	0.780881	0.50417	1.20946	0.267851
ebi-a-GCST90016971	Bayesian Weighted Mendelian Randomization	6	-0.259369	0.233536	0.771538	0.488166	1.2194	0.266734
ebi-a-GCST90016971	Robust adjusted profile score (RAPS)	6	-0.252988	0.243641	0.776477	0.481657	1.25176	0.2991
ebi-a-GCST90016971	Debiased inverse-variance weighted method	6	-0.25887	0.234886	0.771923	0.487119	1.22324	0.270414
ebi-a-GCST90016973	Inverse variance weighted	2	0.224671	0.440922	1.25191	0.527537	2.97094	0.610367
ebi-a-GCST90016973	Bayesian Weighted Mendelian Randomization	2	0.230384	0.46277	1.25908	0.508319	3.11869	0.6186
ebi-a-GCST90016973	Robust adjusted profile score (RAPS)	2	0.224693	0.486315	1.25194	0.48264	3.24745	0.644059
ebi-a-GCST90016973	Debiased inverse-variance weighted method	2	0.235045	0.462792	1.26497	0.510673	3.1334	0.611533
ebi-a-GCST90016974	Inverse variance weighted	8	0.0879297	0.212683	1.09191	0.719695	1.65663	0.679291
ebi-a-GCST90016974	Bayesian Weighted Mendelian Randomization	8	0.0884459	0.195087	1.09248	0.745332	1.6013	0.650285
ebi-a-GCST90016974	Robust adjusted profile score (RAPS)	8	0.17387	0.25531	1.1899	0.721417	1.96262	0.495862
ebi-a-GCST90016974	Debiased inverse-variance weighted method	8	0.0919762	0.210236	1.09634	0.726087	1.65539	0.661755
ebi-a-GCST90016975	Inverse variance weighted	7	0.114524	0.0979405	1.12134	0.925483	1.35864	0.242275
ebi-a-GCST90016975	Bayesian Weighted Mendelian Randomization	7	0.115451	0.102957	1.12238	0.917279	1.37334	0.262136
ebi-a-GCST90016975	Robust adjusted profile score (RAPS)	7	0.106585	0.105389	1.11247	0.904858	1.36772	0.311849
ebi-a-GCST90016975	Debiased inverse-variance weighted method	7	0.119645	0.102837	1.1271	0.92135	1.37879	0.24465
ebi-a-GCST90016976	Inverse variance weighted	3	-0.0419373	0.228261	0.95893	0.613038	1.49998	0.854229
ebi-a-GCST90016976	Bayesian Weighted Mendelian Randomization	3	-0.0403548	0.217883	0.960449	0.626626	1.47211	0.853062
ebi-a-GCST90016976	Robust adjusted profile score (RAPS)	3	-0.0432642	0.22187	0.957658	0.619943	1.47935	0.845394
ebi-a-GCST90016976	Debiased inverse-variance weighted method	3	-0.0436698	0.215247	0.95727	0.627788	1.45967	0.839227
ebi-a-GCST90016977	Inverse variance weighted	3	-0.206629	0.160548	0.813321	0.593746	1.1141	0.198088
ebi-a-GCST90016977	Bayesian Weighted Mendelian Randomization	3	-0.214472	0.171713	0.806968	0.576356	1.12985	0.211661
ebi-a-GCST90016977	Robust adjusted profile score (RAPS)	3	-0.211197	0.178102	0.809615	0.571051	1.14784	0.235693
ebi-a-GCST90016977	Debiased inverse-variance weighted method	3	-0.216734	0.1709	0.805144	0.575971	1.1255	0.204729
ebi-a-GCST90016978	Inverse variance weighted	3	-0.793037	0.647396	0.452469	0.127208	1.6094	0.220588
ebi-a-GCST90016978	Bayesian Weighted Mendelian Randomization	3	-0.649684	0.685194	0.522211	0.136332	2.0003	0.34304
ebi-a-GCST90016978	Robust adjusted profile score (RAPS)	3	-0.632459	0.670631	0.531284	0.142716	1.97779	0.34564
ebi-a-GCST90016978	Debiased inverse-variance weighted method	3	-0.833629	0.581184	0.43447	0.139074	1.35729	0.151468
ebi-a-GCST90016979	Inverse variance weighted	2	-0.144063	0.211018	0.865833	0.572548	1.30935	0.494792
ebi-a-GCST90016979	Bayesian Weighted Mendelian Randomization	2	-0.146526	0.223188	0.863703	0.557677	1.33766	0.511493
ebi-a-GCST90016979	Robust adjusted profile score (RAPS)	2	-0.144948	0.232579	0.865067	0.548371	1.36466	0.533138
ebi-a-GCST90016979	Debiased inverse-variance weighted method	2	-0.150771	0.222147	0.860045	0.556449	1.32928	0.49733
ebi-a-GCST90016980	Inverse variance weighted	6	-0.160523	0.197042	0.851698	0.578842	1.25317	0.415264
ebi-a-GCST90016980	Bayesian Weighted Mendelian Randomization	6	-0.178284	0.207474	0.836705	0.557144	1.25654	0.39017
ebi-a-GCST90016980	Robust adjusted profile score (RAPS)	6	-0.163924	0.216383	0.848807	0.555418	1.29717	0.448713
ebi-a-GCST90016980	Debiased inverse-variance weighted method	6	-0.168466	0.207529	0.84496	0.562579	1.26908	0.416924
ebi-a-GCST90016981	Inverse variance weighted	3	-0.735652	0.348921	0.479193	0.241826	0.949551	0.0349999
ebi-a-GCST90016981	Bayesian Weighted Mendelian Randomization	3	-0.769407	0.379662	0.463288	0.220128	0.975047	0.0427075
ebi-a-GCST90016981	Robust adjusted profile score (RAPS)	3	-0.756074	0.391255	0.469506	0.218071	1.01084	0.053306
ebi-a-GCST90016981	Debiased inverse-variance weighted method	3	-0.770306	0.379089	0.462871	0.220178	0.973077	0.0421544
ebi-a-GCST90016982	Inverse variance weighted	5	-0.191161	0.167298	0.826	0.595077	1.14653	0.253189
ebi-a-GCST90016982	Bayesian Weighted Mendelian Randomization	5	-0.205399	0.176541	0.814322	0.576131	1.15099	0.244643
ebi-a-GCST90016982	Robust adjusted profile score (RAPS)	5	-0.196197	0.182926	0.82185	0.574226	1.17626	0.283475
ebi-a-GCST90016982	Debiased inverse-variance weighted method	5	-0.200214	0.176411	0.818556	0.579274	1.15668	0.256405
ebi-a-GCST90016983	Inverse variance weighted	7	-0.46647	0.218026	0.627212	0.409098	0.961618	0.0323943
ebi-a-GCST90016983	Bayesian Weighted Mendelian Randomization	7	-0.499776	0.234612	0.606667	0.38304	0.960851	0.0331534
ebi-a-GCST90016983	Robust adjusted profile score (RAPS)	7	-0.478093	0.239789	0.619965	0.387485	0.991926	0.0461729
ebi-a-GCST90016983	Debiased inverse-variance weighted method	7	-0.487573	0.231678	0.614115	0.389979	0.967069	0.0353318
ebi-a-GCST90016984	Inverse variance weighted	3	-0.0560322	0.299945	0.945509	0.525227	1.7021	0.851811
ebi-a-GCST90016984	Bayesian Weighted Mendelian Randomization	3	-0.0593885	0.314094	0.942341	0.50915	1.74409	0.850031
ebi-a-GCST90016984	Robust adjusted profile score (RAPS)	3	-0.0566936	0.328546	0.944884	0.496266	1.79905	0.862998
ebi-a-GCST90016984	Debiased inverse-variance weighted method	3	-0.0586897	0.314267	0.942999	0.509333	1.74591	0.851856
ebi-a-GCST90016985	Inverse variance weighted	5	-0.0796114	0.275974	0.923475	0.537664	1.58613	0.772984
ebi-a-GCST90016985	Bayesian Weighted Mendelian Randomization	5	-0.0909224	0.287812	0.913089	0.519424	1.60511	0.752072
ebi-a-GCST90016985	Robust adjusted profile score (RAPS)	5	-0.0822219	0.297981	0.921068	0.513623	1.65173	0.782602
ebi-a-GCST90016985	Debiased inverse-variance weighted method	5	-0.0832817	0.288827	0.920092	0.522369	1.62064	0.773083
ebi-a-GCST90016986	Inverse variance weighted	8	-0.0556196	0.158368	0.945899	0.693488	1.29018	0.725435
ebi-a-GCST90016986	Bayesian Weighted Mendelian Randomization	8	-0.05509	0.164596	0.9464	0.685437	1.30672	0.737853
ebi-a-GCST90016986	Robust adjusted profile score (RAPS)	8	-0.0569065	0.171834	0.944682	0.674556	1.32298	0.740515
ebi-a-GCST90016986	Debiased inverse-variance weighted method	8	-0.0581466	0.165633	0.943512	0.681958	1.30538	0.725545
ebi-a-GCST90016987	Inverse variance weighted	4	0.0125535	0.254726	1.01263	0.614646	1.66832	0.960694
ebi-a-GCST90016987	Bayesian Weighted Mendelian Randomization	4	0.00677726	0.268484	1.0068	0.594846	1.70405	0.979861
ebi-a-GCST90016987	Robust adjusted profile score (RAPS)	4	0.0129593	0.276062	1.01304	0.589712	1.74027	0.962558
ebi-a-GCST90016987	Debiased inverse-variance weighted method	4	0.0131547	0.266929	1.01324	0.60048	1.70973	0.960695
ebi-a-GCST90016988	Inverse variance weighted	2	0.154074	0.371881	1.16658	0.562811	2.41805	0.678646
ebi-a-GCST90016988	Bayesian Weighted Mendelian Randomization	2	0.161768	0.397477	1.17559	0.539406	2.56209	0.684018
ebi-a-GCST90016988	Robust adjusted profile score (RAPS)	2	0.157878	0.385169	1.17102	0.550432	2.49131	0.681884
ebi-a-GCST90016988	Debiased inverse-variance weighted method	2	0.161113	0.37135	1.17482	0.567376	2.4326	0.664391
ebi-a-GCST90016989	Inverse variance weighted	5	0.0394086	0.528095	1.0402	0.369481	2.92845	0.940514
ebi-a-GCST90016989	Bayesian Weighted Mendelian Randomization	5	0.569998	0.594013	1.76826	0.551967	5.66475	0.337271
ebi-a-GCST90016989	Robust adjusted profile score (RAPS)	5	0.66548	0.665586	1.94542	0.527784	7.17088	0.317387
ebi-a-GCST90016989	Debiased inverse-variance weighted method	5	0.0412659	0.511319	1.04213	0.382541	2.839	0.935677
ebi-a-GCST90016990	Inverse variance weighted	5	-0.170657	0.169337	0.843111	0.604982	1.17497	0.313553
ebi-a-GCST90016990	Bayesian Weighted Mendelian Randomization	5	-0.164946	0.191025	0.847939	0.583124	1.23302	0.387873
ebi-a-GCST90016990	Robust adjusted profile score (RAPS)	5	-0.194349	0.168429	0.823371	0.591869	1.14542	0.248546
ebi-a-GCST90016990	Debiased inverse-variance weighted method	5	-0.178765	0.159636	0.836303	0.611616	1.14353	0.262786
ebi-a-GCST90016991	Inverse variance weighted	5	0.0651551	0.161821	1.06732	0.777234	1.46569	0.687215
ebi-a-GCST90016991	Bayesian Weighted Mendelian Randomization	5	0.0668414	0.168867	1.06913	0.767868	1.48858	0.692236
ebi-a-GCST90016991	Robust adjusted profile score (RAPS)	5	0.0661079	0.177196	1.06834	0.75488	1.51197	0.709091
ebi-a-GCST90016991	Debiased inverse-variance weighted method	5	0.068285	0.169741	1.07067	0.76766	1.49328	0.687471
ebi-a-GCST90016992	Inverse variance weighted	3	0.141316	0.21827	1.15179	0.750892	1.76672	0.517351
ebi-a-GCST90016992	Bayesian Weighted Mendelian Randomization	3	0.140875	0.230846	1.15128	0.732287	1.81001	0.541691
ebi-a-GCST90016992	Robust adjusted profile score (RAPS)	3	0.143016	0.237907	1.15375	0.72377	1.83917	0.547745
ebi-a-GCST90016992	Debiased inverse-variance weighted method	3	0.147902	0.22939	1.1594	0.739558	1.81758	0.51908
ebi-a-GCST90016993	Inverse variance weighted	8	-0.141128	0.162745	0.868378	0.631216	1.19465	0.385846
ebi-a-GCST90016993	Bayesian Weighted Mendelian Randomization	8	-0.147844	0.171747	0.862566	0.616025	1.20778	0.389336
ebi-a-GCST90016993	Robust adjusted profile score (RAPS)	8	-0.174009	0.169598	0.84029	0.602649	1.17164	0.304887
ebi-a-GCST90016993	Debiased inverse-variance weighted method	8	-0.147195	0.164779	0.863126	0.624902	1.19217	0.371703
ebi-a-GCST90016994	Robust adjusted profile score (RAPS)	1	-0.691678	0.549961	0.500735	0.170401	1.47144	0.208505
ebi-a-GCST90016994	Debiased inverse-variance weighted method	1	-0.727051	0.526749	0.483332	0.172135	1.35714	0.167506
ebi-a-GCST90016995	Inverse variance weighted	4	0.297553	0.282648	1.34656	0.773804	2.34326	0.292463
ebi-a-GCST90016995	Bayesian Weighted Mendelian Randomization	4	0.29795	0.298713	1.34709	0.750117	2.41918	0.318547
ebi-a-GCST90016995	Robust adjusted profile score (RAPS)	4	0.331771	0.314974	1.39343	0.751579	2.58344	0.292191
ebi-a-GCST90016995	Debiased inverse-variance weighted method	4	0.31187	0.294621	1.36598	0.766756	2.43349	0.289806
ebi-a-GCST90016996	Inverse variance weighted	4	-0.292837	0.152391	0.746143	0.553483	1.00587	0.0546536
ebi-a-GCST90016996	Bayesian Weighted Mendelian Randomization	4	-0.301055	0.163024	0.740037	0.537632	1.01864	0.0647925
ebi-a-GCST90016996	Robust adjusted profile score (RAPS)	4	-0.299349	0.169614	0.7413	0.531638	1.03365	0.0775821
ebi-a-GCST90016996	Debiased inverse-variance weighted method	4	-0.30706	0.163692	0.735607	0.533714	1.01387	0.0606773
ebi-a-GCST90016997	Inverse variance weighted	6	-0.62371	0.247249	0.535952	0.330114	0.87014	0.0116492
ebi-a-GCST90016997	Bayesian Weighted Mendelian Randomization	6	-0.638715	0.262923	0.52797	0.315359	0.883922	0.0151286
ebi-a-GCST90016997	Robust adjusted profile score (RAPS)	6	-0.638205	0.272777	0.52824	0.309484	0.90162	0.0193013
ebi-a-GCST90016997	Debiased inverse-variance weighted method	6	-0.651112	0.264656	0.521465	0.310418	0.876002	0.013885
ebi-a-GCST90016998	Inverse variance weighted	3	0.303416	0.499097	1.35448	0.509252	3.60256	0.543234
ebi-a-GCST90016998	Bayesian Weighted Mendelian Randomization	3	0.108243	0.532601	1.11432	0.392329	3.16496	0.838952
ebi-a-GCST90016998	Robust adjusted profile score (RAPS)	3	0.0671585	0.54818	1.06947	0.365213	3.13175	0.902494
ebi-a-GCST90016998	Debiased inverse-variance weighted method	3	0.317091	0.429392	1.37313	0.59184	3.18579	0.460233
ebi-a-GCST90016999	Inverse variance weighted	5	0.151648	0.185566	1.16375	0.808914	1.67424	0.413806
ebi-a-GCST90016999	Bayesian Weighted Mendelian Randomization	5	0.187929	0.193218	1.20675	0.826316	1.76233	0.330739
ebi-a-GCST90016999	Robust adjusted profile score (RAPS)	5	0.208895	0.226788	1.23232	0.790089	1.92206	0.356997
ebi-a-GCST90016999	Debiased inverse-variance weighted method	5	0.158719	0.175145	1.17201	0.831466	1.65203	0.364822
ebi-a-GCST90017000	Inverse variance weighted	7	-0.138214	0.188375	0.870912	0.602041	1.25986	0.463119
ebi-a-GCST90017000	Bayesian Weighted Mendelian Randomization	7	-0.160319	0.197376	0.851872	0.578582	1.25425	0.416646
ebi-a-GCST90017000	Robust adjusted profile score (RAPS)	7	-0.167869	0.198473	0.845464	0.572996	1.2475	0.397663
ebi-a-GCST90017000	Debiased inverse-variance weighted method	7	-0.144661	0.184356	0.865316	0.602903	1.24194	0.432641
ebi-a-GCST90017001	Inverse variance weighted	3	0.117208	0.140943	1.12435	0.852963	1.48209	0.405633
ebi-a-GCST90017001	Bayesian Weighted Mendelian Randomization	3	0.11878	0.146826	1.12612	0.84451	1.50164	0.418524
ebi-a-GCST90017001	Robust adjusted profile score (RAPS)	3	0.117576	0.15446	1.12477	0.830966	1.52245	0.446534
ebi-a-GCST90017001	Debiased inverse-variance weighted method	3	0.12209	0.147573	1.12986	0.846071	1.50883	0.408054
ebi-a-GCST90017002	Inverse variance weighted	4	0.0804359	0.170528	1.08376	0.775847	1.51387	0.637151
ebi-a-GCST90017002	Bayesian Weighted Mendelian Randomization	4	0.0827518	0.177013	1.08627	0.767825	1.53679	0.640149
ebi-a-GCST90017002	Robust adjusted profile score (RAPS)	4	0.0808143	0.187473	1.08417	0.750788	1.56559	0.666416
ebi-a-GCST90017002	Debiased inverse-variance weighted method	4	0.0841684	0.178697	1.08781	0.766379	1.54406	0.637633
ebi-a-GCST90017003	Inverse variance weighted	4	-0.363301	0.282182	0.695377	0.399965	1.20898	0.197931
ebi-a-GCST90017003	Bayesian Weighted Mendelian Randomization	4	-0.369137	0.296219	0.69133	0.386846	1.23547	0.212705
ebi-a-GCST90017003	Robust adjusted profile score (RAPS)	4	-0.365862	0.31069	0.693598	0.377263	1.27518	0.238964
ebi-a-GCST90017003	Debiased inverse-variance weighted method	4	-0.37939	0.297712	0.684279	0.381782	1.22645	0.202538
ebi-a-GCST90017004	Inverse variance weighted	10	-0.0142288	0.117603	0.985872	0.782915	1.24144	0.903699
ebi-a-GCST90017004	Bayesian Weighted Mendelian Randomization	10	-0.0130721	0.124819	0.987013	0.772814	1.26058	0.916591
ebi-a-GCST90017004	Robust adjusted profile score (RAPS)	10	-0.0189052	0.133071	0.981272	0.755992	1.27368	0.887026
ebi-a-GCST90017004	Debiased inverse-variance weighted method	10	-0.0149031	0.123182	0.985207	0.773878	1.25425	0.903704
ebi-a-GCST90017005	Inverse variance weighted	8	-0.00457832	0.197199	0.995432	0.67632	1.46511	0.981477
ebi-a-GCST90017005	Bayesian Weighted Mendelian Randomization	8	0.00741575	0.206937	1.00744	0.67154	1.51136	0.971413
ebi-a-GCST90017005	Robust adjusted profile score (RAPS)	8	0.0377444	0.21315	1.03847	0.683842	1.57699	0.859446
ebi-a-GCST90017005	Debiased inverse-variance weighted method	8	-0.00478737	0.206204	0.995224	0.66435	1.49089	0.981477
ebi-a-GCST90017006	Inverse variance weighted	7	-0.0211767	0.180611	0.979046	0.687169	1.3949	0.906662
ebi-a-GCST90017006	Bayesian Weighted Mendelian Randomization	7	-0.0211814	0.190766	0.979041	0.673624	1.42293	0.91159
ebi-a-GCST90017006	Robust adjusted profile score (RAPS)	7	-0.0218539	0.195119	0.978383	0.667453	1.43416	0.910821
ebi-a-GCST90017006	Debiased inverse-variance weighted method	7	-0.0221448	0.188878	0.978099	0.675471	1.41631	0.906667
ebi-a-GCST90017007	Inverse variance weighted	3	-0.296814	0.216773	0.743183	0.485931	1.13662	0.170925
ebi-a-GCST90017007	Bayesian Weighted Mendelian Randomization	3	-0.303822	0.232983	0.737993	0.467447	1.16512	0.192216
ebi-a-GCST90017007	Robust adjusted profile score (RAPS)	3	-0.298723	0.23578	0.741765	0.467268	1.17752	0.205172
ebi-a-GCST90017007	Debiased inverse-variance weighted method	3	-0.309848	0.231416	0.733558	0.466068	1.15457	0.180596
ebi-a-GCST90017008	Inverse variance weighted	7	0.122946	0.205337	1.13082	0.756151	1.69115	0.549339
ebi-a-GCST90017008	Bayesian Weighted Mendelian Randomization	7	0.106414	0.236011	1.11228	0.700356	1.76649	0.652072
ebi-a-GCST90017008	Robust adjusted profile score (RAPS)	7	0.0969868	0.220969	1.10185	0.714542	1.69908	0.660723
ebi-a-GCST90017008	Debiased inverse-variance weighted method	7	0.128589	0.214882	1.13722	0.746336	1.73283	0.54956
ebi-a-GCST90017009	Inverse variance weighted	5	0.268996	0.282635	1.30865	0.752037	2.27723	0.341228
ebi-a-GCST90017009	Bayesian Weighted Mendelian Randomization	5	0.285154	0.267059	1.32997	0.787981	2.24474	0.28563
ebi-a-GCST90017009	Robust adjusted profile score (RAPS)	5	0.108214	0.375247	1.11429	0.534047	2.32495	0.773055
ebi-a-GCST90017009	Debiased inverse-variance weighted method	5	0.281824	0.264464	1.32555	0.789366	2.22593	0.286586
ebi-a-GCST90017010	Inverse variance weighted	4	-0.168479	0.239739	0.844949	0.528154	1.35176	0.482206
ebi-a-GCST90017010	Bayesian Weighted Mendelian Randomization	4	-0.169602	0.248797	0.844	0.518277	1.37443	0.495436
ebi-a-GCST90017010	Robust adjusted profile score (RAPS)	4	-0.169053	0.262885	0.844464	0.504439	1.41369	0.520178
ebi-a-GCST90017010	Debiased inverse-variance weighted method	4	-0.175846	0.250959	0.838747	0.512873	1.37168	0.483492
ebi-a-GCST90017011	Inverse variance weighted	9	0.135992	0.210329	1.14567	0.75862	1.7302	0.517914
ebi-a-GCST90017011	Bayesian Weighted Mendelian Randomization	9	0.143849	0.226173	1.15471	0.741225	1.79885	0.524769
ebi-a-GCST90017011	Robust adjusted profile score (RAPS)	9	0.160434	0.227448	1.17402	0.751741	1.83351	0.480582
ebi-a-GCST90017011	Debiased inverse-variance weighted method	9	0.142387	0.22049	1.15302	0.748433	1.77633	0.518425
ebi-a-GCST90017012	Inverse variance weighted	3	-0.0356581	0.202405	0.96497	0.648968	1.43484	0.860159
ebi-a-GCST90017012	Bayesian Weighted Mendelian Randomization	3	-0.0469267	0.191287	0.954157	0.655833	1.38818	0.806207
ebi-a-GCST90017012	Robust adjusted profile score (RAPS)	3	-0.0531777	0.211444	0.948211	0.626499	1.43513	0.801429
ebi-a-GCST90017012	Debiased inverse-variance weighted method	3	-0.0372062	0.172553	0.963477	0.687007	1.35121	0.829283
ebi-a-GCST90017013	Inverse variance weighted	9	0.181466	0.142071	1.19897	0.907562	1.58396	0.201499
ebi-a-GCST90017013	Bayesian Weighted Mendelian Randomization	9	0.187647	0.141934	1.20641	0.913435	1.59335	0.186144
ebi-a-GCST90017013	Robust adjusted profile score (RAPS)	9	0.210775	0.199149	1.23463	0.83564	1.82414	0.289883
ebi-a-GCST90017013	Debiased inverse-variance weighted method	9	0.189539	0.139858	1.20869	0.918896	1.58988	0.175346
ebi-a-GCST90017014	Inverse variance weighted	6	-0.0251235	0.189091	0.975189	0.67318	1.41269	0.894301
ebi-a-GCST90017014	Bayesian Weighted Mendelian Randomization	6	-0.0148253	0.18667	0.985284	0.683384	1.42055	0.936699
ebi-a-GCST90017014	Robust adjusted profile score (RAPS)	6	0.0958504	0.238425	1.10059	0.689725	1.75622	0.687673
ebi-a-GCST90017014	Debiased inverse-variance weighted method	6	-0.0262924	0.177546	0.97405	0.687782	1.37947	0.882273
ebi-a-GCST90017015	Inverse variance weighted	6	-0.260287	0.180738	0.77083	0.540893	1.09852	0.149829
ebi-a-GCST90017015	Bayesian Weighted Mendelian Randomization	6	-0.275765	0.204005	0.758991	0.508843	1.13211	0.176454
ebi-a-GCST90017015	Robust adjusted profile score (RAPS)	6	-0.246898	0.196003	0.781221	0.532025	1.14714	0.207791
ebi-a-GCST90017015	Debiased inverse-variance weighted method	6	-0.271595	0.190224	0.762163	0.524959	1.10655	0.153361
ebi-a-GCST90017016	Inverse variance weighted	7	-0.00086878	0.0969523	0.999132	0.826219	1.20823	0.99285
ebi-a-GCST90017016	Bayesian Weighted Mendelian Randomization	7	-5.007e-05	0.101874	0.99995	0.818958	1.22094	0.999608
ebi-a-GCST90017016	Robust adjusted profile score (RAPS)	7	-0.00885175	0.105191	0.991187	0.80652	1.21814	0.932938
ebi-a-GCST90017016	Debiased inverse-variance weighted method	7	-0.000908602	0.101396	0.999092	0.819021	1.21875	0.99285
ebi-a-GCST90017017	Inverse variance weighted	2	0.0013634	0.201822	1.00136	0.674214	1.48726	0.99461
ebi-a-GCST90017017	Bayesian Weighted Mendelian Randomization	2	0.000763428	0.212955	1.00076	0.659266	1.51916	0.99714
ebi-a-GCST90017017	Robust adjusted profile score (RAPS)	2	0.00137065	0.222228	1.00137	0.647785	1.54796	0.995079
ebi-a-GCST90017017	Debiased inverse-variance weighted method	2	0.00142982	0.211655	1.00143	0.661388	1.5163	0.99461
ebi-a-GCST90017018	Inverse variance weighted	7	0.103244	0.241996	1.10876	0.689996	1.78168	0.669646
ebi-a-GCST90017018	Bayesian Weighted Mendelian Randomization	7	0.126606	0.255062	1.13497	0.688448	1.8711	0.619631
ebi-a-GCST90017018	Robust adjusted profile score (RAPS)	7	0.125691	0.209138	1.13393	0.752601	1.70848	0.547843
ebi-a-GCST90017018	Debiased inverse-variance weighted method	7	0.107737	0.234353	1.11375	0.703564	1.76309	0.645718
ebi-a-GCST90017019	Inverse variance weighted	11	0.183848	0.146856	1.20183	0.901234	1.60269	0.210611
ebi-a-GCST90017019	Bayesian Weighted Mendelian Randomization	11	0.182154	0.153594	1.1998	0.887904	1.62125	0.235646
ebi-a-GCST90017019	Robust adjusted profile score (RAPS)	11	0.187527	0.159692	1.20626	0.882083	1.64958	0.240273
ebi-a-GCST90017019	Debiased inverse-variance weighted method	11	0.192503	0.154426	1.21228	0.89568	1.64079	0.212555
ebi-a-GCST90017020	Inverse variance weighted	6	-0.261117	0.319064	0.770191	0.412103	1.43943	0.413139
ebi-a-GCST90017020	Bayesian Weighted Mendelian Randomization	6	-0.247379	0.304209	0.780844	0.430147	1.41747	0.41611
ebi-a-GCST90017020	Robust adjusted profile score (RAPS)	6	-0.410109	0.270829	0.663578	0.390263	1.1283	0.129956
ebi-a-GCST90017020	Debiased inverse-variance weighted method	6	-0.273268	0.304973	0.760889	0.418527	1.38331	0.370231
ebi-a-GCST90017021	Inverse variance weighted	7	0.0735943	0.235169	1.07637	0.678862	1.70664	0.754325
ebi-a-GCST90017021	Bayesian Weighted Mendelian Randomization	7	0.0602554	0.213521	1.06211	0.698901	1.61407	0.777791
ebi-a-GCST90017021	Robust adjusted profile score (RAPS)	7	0.171915	0.257388	1.18758	0.717082	1.96678	0.504183
ebi-a-GCST90017021	Debiased inverse-variance weighted method	7	0.0770958	0.226604	1.08015	0.692776	1.68411	0.733689
ebi-a-GCST90017022	Inverse variance weighted	3	0.208548	0.220791	1.23189	0.799154	1.89894	0.344888
ebi-a-GCST90017022	Bayesian Weighted Mendelian Randomization	3	0.21257	0.232763	1.23685	0.783765	1.95187	0.361113
ebi-a-GCST90017022	Robust adjusted profile score (RAPS)	3	0.211427	0.242569	1.23544	0.767968	1.98747	0.383417
ebi-a-GCST90017022	Debiased inverse-variance weighted method	3	0.218413	0.233038	1.2441	0.787934	1.96436	0.348634
ebi-a-GCST90017023	Robust adjusted profile score (RAPS)	1	0.471698	0.658369	1.60271	0.441002	5.82466	0.473705
ebi-a-GCST90017023	Debiased inverse-variance weighted method	1	0.492692	0.628164	1.63672	0.477826	5.60632	0.432842
ebi-a-GCST90017024	Inverse variance weighted	7	-0.263982	0.179653	0.767987	0.540046	1.09214	0.141723
ebi-a-GCST90017024	Bayesian Weighted Mendelian Randomization	7	-0.266383	0.202936	0.766146	0.514717	1.14039	0.189303
ebi-a-GCST90017024	Robust adjusted profile score (RAPS)	7	-0.251957	0.184576	0.777278	0.54133	1.11607	0.172234
ebi-a-GCST90017024	Debiased inverse-variance weighted method	7	-0.276664	0.179473	0.75831	0.533429	1.078	0.123186
ebi-a-GCST90017025	Inverse variance weighted	7	-0.0549911	0.161189	0.946494	0.690098	1.29815	0.732984
ebi-a-GCST90017025	Bayesian Weighted Mendelian Randomization	7	-0.0639266	0.169203	0.938074	0.6733	1.30697	0.705571
ebi-a-GCST90017025	Robust adjusted profile score (RAPS)	7	-0.0563567	0.174893	0.945202	0.670891	1.33167	0.747275
ebi-a-GCST90017025	Debiased inverse-variance weighted method	7	-0.0574801	0.168555	0.944141	0.678516	1.31375	0.733091
ebi-a-GCST90017026	Inverse variance weighted	7	-0.0392464	0.217048	0.961514	0.628348	1.47133	0.85651
ebi-a-GCST90017026	Bayesian Weighted Mendelian Randomization	7	-0.0426003	0.224523	0.958294	0.617137	1.48805	0.849515
ebi-a-GCST90017026	Robust adjusted profile score (RAPS)	7	-0.0395591	0.238182	0.961213	0.602664	1.53308	0.868088
ebi-a-GCST90017026	Debiased inverse-variance weighted method	7	-0.0411069	0.227366	0.959726	0.614625	1.4986	0.856527
ebi-a-GCST90017027	Inverse variance weighted	8	-0.0205918	0.208349	0.979619	0.651188	1.4737	0.921271
ebi-a-GCST90017027	Bayesian Weighted Mendelian Randomization	8	0.0494873	0.218611	1.05073	0.684553	1.61279	0.820912
ebi-a-GCST90017027	Robust adjusted profile score (RAPS)	8	0.0330463	0.196379	1.0336	0.703381	1.51884	0.866364
ebi-a-GCST90017027	Debiased inverse-variance weighted method	8	-0.0214763	0.205054	0.978753	0.654828	1.46291	0.916586
ebi-a-GCST90017028	Inverse variance weighted	5	0.0671736	0.252525	1.06948	0.651958	1.75439	0.790233
ebi-a-GCST90017028	Bayesian Weighted Mendelian Randomization	5	0.064877	0.262004	1.06703	0.638489	1.78319	0.80443
ebi-a-GCST90017028	Robust adjusted profile score (RAPS)	5	0.0680183	0.275387	1.07038	0.623916	1.83634	0.804915
ebi-a-GCST90017028	Debiased inverse-variance weighted method	5	0.0701829	0.263936	1.0727	0.63946	1.79948	0.790309
ebi-a-GCST90017029	Robust adjusted profile score (RAPS)	1	0.896181	0.723296	2.45023	0.593642	10.1132	0.215337
ebi-a-GCST90017029	Debiased inverse-variance weighted method	1	0.939027	0.692975	2.55749	0.657569	9.94687	0.175397
ebi-a-GCST90017030	Inverse variance weighted	6	0.0439356	0.152699	1.04492	0.774641	1.40949	0.773557
ebi-a-GCST90017030	Bayesian Weighted Mendelian Randomization	6	0.0418488	0.159686	1.04274	0.762513	1.42594	0.793268
ebi-a-GCST90017030	Robust adjusted profile score (RAPS)	6	0.0447646	0.166438	1.04578	0.754685	1.44916	0.787963
ebi-a-GCST90017030	Debiased inverse-variance weighted method	6	0.0459936	0.159909	1.04707	0.765345	1.43249	0.773635
ebi-a-GCST90017031	Inverse variance weighted	6	0.291865	0.153287	1.33892	0.99146	1.80815	0.0569041
ebi-a-GCST90017031	Bayesian Weighted Mendelian Randomization	6	0.314722	0.164296	1.36988	0.992729	1.89031	0.0554184
ebi-a-GCST90017031	Robust adjusted profile score (RAPS)	6	0.272321	0.151462	1.31301	0.975755	1.76683	0.0721842
ebi-a-GCST90017031	Debiased inverse-variance weighted method	6	0.305345	0.147435	1.35709	1.01651	1.81179	0.0383537
ebi-a-GCST90017032	Inverse variance weighted	6	0.297426	0.2118	1.34639	0.888961	2.03919	0.160235
ebi-a-GCST90017032	Bayesian Weighted Mendelian Randomization	6	0.308235	0.216564	1.36102	0.890269	2.08069	0.154651
ebi-a-GCST90017032	Robust adjusted profile score (RAPS)	6	0.298419	0.213589	1.34773	0.886729	2.04839	0.162364
ebi-a-GCST90017032	Debiased inverse-variance weighted method	6	0.310486	0.207985	1.36409	0.907407	2.05061	0.135482
ebi-a-GCST90017033	Inverse variance weighted	3	0.0956459	0.166875	1.10037	0.793399	1.52611	0.566538
ebi-a-GCST90017033	Bayesian Weighted Mendelian Randomization	3	0.0989157	0.174783	1.10397	0.783754	1.55502	0.571439
ebi-a-GCST90017033	Robust adjusted profile score (RAPS)	3	0.0966743	0.182937	1.1015	0.769601	1.57654	0.597183
ebi-a-GCST90017033	Debiased inverse-variance weighted method	3	0.100044	0.175029	1.10522	0.784261	1.55753	0.567602
ebi-a-GCST90017034	Inverse variance weighted	3	0.279518	0.486136	1.32249	0.510018	3.42926	0.565306
ebi-a-GCST90017034	Bayesian Weighted Mendelian Randomization	3	0.184554	0.501743	1.20268	0.449841	3.21546	0.713002
ebi-a-GCST90017034	Robust adjusted profile score (RAPS)	3	0.144197	0.510547	1.15511	0.424657	3.14203	0.777609
ebi-a-GCST90017034	Debiased inverse-variance weighted method	3	0.292543	0.415424	1.33983	0.593518	3.02459	0.481306
ebi-a-GCST90017035	Inverse variance weighted	7	-0.0161265	0.101654	0.984003	0.806245	1.20095	0.873952
ebi-a-GCST90017035	Bayesian Weighted Mendelian Randomization	7	-0.020468	0.107787	0.97974	0.79316	1.21021	0.849393
ebi-a-GCST90017035	Robust adjusted profile score (RAPS)	7	-0.0166699	0.110038	0.983468	0.792673	1.22019	0.879588
ebi-a-GCST90017035	Debiased inverse-variance weighted method	7	-0.0168829	0.106434	0.983259	0.798122	1.21134	0.873966
ebi-a-GCST90017036	Inverse variance weighted	12	-0.0993583	0.14183	0.905418	0.685679	1.19558	0.483588
ebi-a-GCST90017036	Bayesian Weighted Mendelian Randomization	12	-0.0868101	0.153566	0.916851	0.678548	1.23885	0.571873
ebi-a-GCST90017036	Robust adjusted profile score (RAPS)	12	-0.0497382	0.132695	0.951478	0.733578	1.2341	0.707787
ebi-a-GCST90017036	Debiased inverse-variance weighted method	12	-0.103995	0.141981	0.90123	0.682305	1.1904	0.463892
ebi-a-GCST90017037	Inverse variance weighted	3	0.114931	0.265762	1.1218	0.666335	1.88858	0.665409
ebi-a-GCST90017037	Bayesian Weighted Mendelian Randomization	3	0.117985	0.278551	1.12523	0.651827	1.94244	0.671883
ebi-a-GCST90017037	Robust adjusted profile score (RAPS)	3	0.116174	0.291303	1.12319	0.634588	1.988	0.690035
ebi-a-GCST90017037	Debiased inverse-variance weighted method	3	0.120339	0.278713	1.12788	0.653156	1.94763	0.665912
ebi-a-GCST90017038	Inverse variance weighted	8	-0.13926	0.112203	0.870001	0.69825	1.084	0.214552
ebi-a-GCST90017038	Bayesian Weighted Mendelian Randomization	8	-0.138227	0.125397	0.870901	0.681128	1.11355	0.270323
ebi-a-GCST90017038	Robust adjusted profile score (RAPS)	8	-0.12563	0.117991	0.881941	0.699848	1.11141	0.286991
ebi-a-GCST90017038	Debiased inverse-variance weighted method	8	-0.145147	0.11496	0.864895	0.69041	1.08348	0.206739
ebi-a-GCST90017039	Inverse variance weighted	3	0.225002	0.358145	1.25233	0.620667	2.52683	0.529844
ebi-a-GCST90017039	Bayesian Weighted Mendelian Randomization	3	0.226438	0.357208	1.25412	0.6227	2.52582	0.526139
ebi-a-GCST90017039	Robust adjusted profile score (RAPS)	3	0.231804	0.352717	1.26087	0.631586	2.51716	0.511056
ebi-a-GCST90017039	Debiased inverse-variance weighted method	3	0.235332	0.343914	1.26533	0.644849	2.48284	0.493801
ebi-a-GCST90017040	Inverse variance weighted	9	0.0208495	0.142819	1.02107	0.771765	1.3509	0.883932
ebi-a-GCST90017040	Bayesian Weighted Mendelian Randomization	9	0.0170691	0.140911	1.01722	0.771733	1.34078	0.903585
ebi-a-GCST90017040	Robust adjusted profile score (RAPS)	9	-0.0100355	0.143771	0.990015	0.746898	1.31227	0.944352
ebi-a-GCST90017040	Debiased inverse-variance weighted method	9	0.0217964	0.140582	1.02204	0.77589	1.34627	0.876787
ebi-a-GCST90017041	Inverse variance weighted	10	0.0399852	0.154529	1.0408	0.768826	1.40897	0.795824
ebi-a-GCST90017041	Bayesian Weighted Mendelian Randomization	10	0.0363233	0.160178	1.03699	0.757581	1.41945	0.820604
ebi-a-GCST90017041	Robust adjusted profile score (RAPS)	10	0.0405995	0.168606	1.04143	0.748362	1.44928	0.809714
ebi-a-GCST90017041	Debiased inverse-variance weighted method	10	0.0418438	0.16174	1.04273	0.759446	1.43169	0.795859
ebi-a-GCST90017042	Inverse variance weighted	8	0.0334201	0.184874	1.03398	0.719692	1.48553	0.856546
ebi-a-GCST90017042	Bayesian Weighted Mendelian Randomization	8	0.0936944	0.190045	1.09822	0.756696	1.5939	0.622004
ebi-a-GCST90017042	Robust adjusted profile score (RAPS)	8	7.05268e-05	0.138302	1.00007	0.762615	1.31146	0.999593
ebi-a-GCST90017042	Debiased inverse-variance weighted method	8	0.0348824	0.179347	1.0355	0.728594	1.47168	0.845787
ebi-a-GCST90017043	Inverse variance weighted	6	-8.75807e-05	0.277801	0.999912	0.580087	1.72358	0.999748
ebi-a-GCST90017043	Bayesian Weighted Mendelian Randomization	6	-0.0171051	0.287868	0.98304	0.559157	1.72826	0.952617
ebi-a-GCST90017043	Robust adjusted profile score (RAPS)	6	0.0119401	0.294524	1.01201	0.568174	1.80256	0.967662
ebi-a-GCST90017043	Debiased inverse-variance weighted method	6	-9.15541e-05	0.267105	0.999908	0.592374	1.68781	0.999727
ebi-a-GCST90017044	Inverse variance weighted	5	-0.0832058	0.133748	0.920162	0.707971	1.19595	0.53387
ebi-a-GCST90017044	Bayesian Weighted Mendelian Randomization	5	-0.0839474	0.13925	0.91948	0.699858	1.20802	0.546606
ebi-a-GCST90017044	Robust adjusted profile score (RAPS)	5	-0.0842116	0.146542	0.919237	0.689745	1.22509	0.565522
ebi-a-GCST90017044	Debiased inverse-variance weighted method	5	-0.0870713	0.140238	0.916612	0.696326	1.20659	0.534676
ebi-a-GCST90017045	Inverse variance weighted	6	0.0807122	0.223799	1.08406	0.699119	1.68095	0.718364
ebi-a-GCST90017045	Bayesian Weighted Mendelian Randomization	6	0.0533146	0.229149	1.05476	0.673129	1.65276	0.816023
ebi-a-GCST90017045	Robust adjusted profile score (RAPS)	6	0.0445166	0.262563	1.04552	0.624936	1.74917	0.865367
ebi-a-GCST90017045	Debiased inverse-variance weighted method	6	0.0844391	0.208416	1.08811	0.723209	1.63711	0.68537
ebi-a-GCST90017046	Inverse variance weighted	6	0.140251	0.12655	1.15056	0.89782	1.47445	0.267746
ebi-a-GCST90017046	Bayesian Weighted Mendelian Randomization	6	0.145396	0.123383	1.1565	0.908069	1.47289	0.238634
ebi-a-GCST90017046	Robust adjusted profile score (RAPS)	6	0.188732	0.118635	1.20772	0.957152	1.52387	0.111642
ebi-a-GCST90017046	Debiased inverse-variance weighted method	6	0.146855	0.121008	1.15819	0.913638	1.46819	0.224903
ebi-a-GCST90017047	Inverse variance weighted	3	-0.207747	0.318696	0.812412	0.435008	1.51725	0.514488
ebi-a-GCST90017047	Bayesian Weighted Mendelian Randomization	3	-0.21255	0.331837	0.80852	0.421915	1.54937	0.521832
ebi-a-GCST90017047	Robust adjusted profile score (RAPS)	3	-0.208697	0.348378	0.811641	0.410033	1.60661	0.549138
ebi-a-GCST90017047	Debiased inverse-variance weighted method	3	-0.216514	0.333232	0.805321	0.419099	1.54747	0.51586
ebi-a-GCST90017048	Inverse variance weighted	6	0.474012	0.269461	1.60643	0.947308	2.72415	0.0785584
ebi-a-GCST90017048	Bayesian Weighted Mendelian Randomization	6	0.49347	0.28498	1.63799	0.936981	2.86346	0.0833463
ebi-a-GCST90017048	Robust adjusted profile score (RAPS)	6	0.487701	0.295988	1.62857	0.911707	2.90908	0.0994139
ebi-a-GCST90017048	Debiased inverse-variance weighted method	6	0.496535	0.286062	1.64302	0.937868	2.87835	0.0826063
ebi-a-GCST90017049	Inverse variance weighted	6	-0.180744	0.241494	0.834649	0.519925	1.33988	0.454194
ebi-a-GCST90017049	Bayesian Weighted Mendelian Randomization	6	-0.182712	0.252557	0.833008	0.507771	1.36657	0.469406
ebi-a-GCST90017049	Robust adjusted profile score (RAPS)	6	-0.185741	0.261583	0.830488	0.497359	1.38675	0.477662
ebi-a-GCST90017049	Debiased inverse-variance weighted method	6	-0.189233	0.253482	0.827593	0.503557	1.36015	0.455344
ebi-a-GCST90017050	Inverse variance weighted	9	-0.0291041	0.175172	0.971315	0.689051	1.36921	0.868042
ebi-a-GCST90017050	Bayesian Weighted Mendelian Randomization	9	-0.025312	0.195982	0.975006	0.664024	1.43163	0.897235
ebi-a-GCST90017050	Robust adjusted profile score (RAPS)	9	0.0301586	0.184872	1.03062	0.717351	1.48069	0.870414
ebi-a-GCST90017050	Debiased inverse-variance weighted method	9	-0.0304407	0.17972	0.970018	0.682023	1.37962	0.865499
ebi-a-GCST90017051	Inverse variance weighted	5	0.371732	0.364405	1.45024	0.709992	2.9623	0.307677
ebi-a-GCST90017051	Bayesian Weighted Mendelian Randomization	5	0.405485	0.356741	1.50003	0.745479	3.01831	0.255691
ebi-a-GCST90017051	Robust adjusted profile score (RAPS)	5	0.356074	0.3431	1.42771	0.728767	2.79701	0.299356
ebi-a-GCST90017051	Debiased inverse-variance weighted method	5	0.389847	0.344208	1.47676	0.752165	2.89937	0.257385
ebi-a-GCST90017052	Inverse variance weighted	9	-0.126548	0.178495	0.881132	0.621016	1.2502	0.478344
ebi-a-GCST90017052	Bayesian Weighted Mendelian Randomization	9	-0.122777	0.186435	0.884461	0.613737	1.27461	0.510186
ebi-a-GCST90017052	Robust adjusted profile score (RAPS)	9	-0.128597	0.194376	0.879328	0.600751	1.28708	0.508234
ebi-a-GCST90017052	Debiased inverse-variance weighted method	9	-0.132488	0.187185	0.875913	0.606912	1.26414	0.479074
ebi-a-GCST90017053	Inverse variance weighted	10	-0.182789	0.229542	0.832944	0.531161	1.30619	0.425844
ebi-a-GCST90017053	Bayesian Weighted Mendelian Randomization	10	-0.213148	0.236708	0.808037	0.50809	1.28505	0.367871
ebi-a-GCST90017053	Robust adjusted profile score (RAPS)	10	-0.265849	0.214138	0.766555	0.503809	1.16633	0.214426
ebi-a-GCST90017053	Debiased inverse-variance weighted method	10	-0.191048	0.22131	0.826093	0.53536	1.27471	0.387995
ebi-a-GCST90017054	Inverse variance weighted	10	0.0811512	0.169499	1.08453	0.777971	1.5119	0.632101
ebi-a-GCST90017054	Bayesian Weighted Mendelian Randomization	10	0.0780758	0.176295	1.0812	0.765319	1.52747	0.65786
ebi-a-GCST90017054	Robust adjusted profile score (RAPS)	10	0.01068	0.178293	1.01074	0.712643	1.43352	0.952234
ebi-a-GCST90017054	Debiased inverse-variance weighted method	10	0.0847633	0.173701	1.08846	0.774382	1.52992	0.62556
ebi-a-GCST90017055	Inverse variance weighted	3	0.035316	0.253711	1.03595	0.63005	1.70334	0.889294
ebi-a-GCST90017055	Bayesian Weighted Mendelian Randomization	3	0.0314001	0.264594	1.0319	0.614341	1.73326	0.905535
ebi-a-GCST90017055	Robust adjusted profile score (RAPS)	3	0.0356727	0.274723	1.03632	0.604844	1.77559	0.896685
ebi-a-GCST90017055	Debiased inverse-variance weighted method	3	0.0367126	0.263781	1.03739	0.618599	1.73972	0.889309
ebi-a-GCST90017056	Inverse variance weighted	9	0.137848	0.224295	1.1478	0.739508	1.78152	0.53883
ebi-a-GCST90017056	Bayesian Weighted Mendelian Randomization	9	0.101562	0.232519	1.1069	0.701752	1.74595	0.662263
ebi-a-GCST90017056	Robust adjusted profile score (RAPS)	9	0.11742	0.181986	1.12459	0.7872	1.60659	0.518788
ebi-a-GCST90017056	Debiased inverse-variance weighted method	9	0.144276	0.215606	1.1552	0.757062	1.76273	0.503388
ebi-a-GCST90017057	Inverse variance weighted	6	-0.15402	0.2282	0.857255	0.548103	1.34078	0.49972
ebi-a-GCST90017057	Bayesian Weighted Mendelian Randomization	6	-0.151819	0.240914	0.859143	0.535791	1.37764	0.528577
ebi-a-GCST90017057	Robust adjusted profile score (RAPS)	6	-0.242859	0.205109	0.784382	0.52473	1.17252	0.236394
ebi-a-GCST90017057	Debiased inverse-variance weighted method	6	-0.161306	0.218244	0.851032	0.554847	1.30532	0.45984
ebi-a-GCST90017058	Inverse variance weighted	4	-0.153417	0.274839	0.857772	0.500523	1.47001	0.576703
ebi-a-GCST90017058	Bayesian Weighted Mendelian Randomization	4	-0.158067	0.288564	0.853792	0.484978	1.50308	0.583848
ebi-a-GCST90017058	Robust adjusted profile score (RAPS)	4	-0.15672	0.300124	0.854943	0.474752	1.5396	0.601541
ebi-a-GCST90017058	Debiased inverse-variance weighted method	4	-0.160723	0.288516	0.851528	0.483737	1.49896	0.577481
ebi-a-GCST90017059	Inverse variance weighted	6	0.23465	0.138094	1.26447	0.964626	1.65751	0.0892812
ebi-a-GCST90017059	Bayesian Weighted Mendelian Randomization	6	0.247591	0.147132	1.28094	0.960033	1.7091	0.092417
ebi-a-GCST90017059	Robust adjusted profile score (RAPS)	6	0.248115	0.145772	1.28161	0.963099	1.70545	0.0887419
ebi-a-GCST90017059	Debiased inverse-variance weighted method	6	0.244919	0.132184	1.27752	0.985939	1.65533	0.0639008
ebi-a-GCST90017060	Inverse variance weighted	7	0.145384	0.20583	1.15648	0.772562	1.73119	0.479982
ebi-a-GCST90017060	Bayesian Weighted Mendelian Randomization	7	0.131213	0.219223	1.14021	0.741957	1.75223	0.549482
ebi-a-GCST90017060	Robust adjusted profile score (RAPS)	7	0.150236	0.221882	1.16211	0.752275	1.79522	0.498343
ebi-a-GCST90017060	Debiased inverse-variance weighted method	7	0.152115	0.215792	1.16429	0.76274	1.77725	0.480863
ebi-a-GCST90017061	Inverse variance weighted	6	-0.0645821	0.178458	0.937459	0.660763	1.33002	0.717435
ebi-a-GCST90017061	Bayesian Weighted Mendelian Randomization	6	-0.0650633	0.190422	0.937008	0.645139	1.36092	0.732591
ebi-a-GCST90017061	Robust adjusted profile score (RAPS)	6	-0.0650424	0.195007	0.937028	0.63938	1.37324	0.738728
ebi-a-GCST90017061	Debiased inverse-variance weighted method	6	-0.0675088	0.186709	0.93472	0.648264	1.34775	0.717671
ebi-a-GCST90017062	Inverse variance weighted	5	0.286969	0.307189	1.33238	0.729699	2.43284	0.350214
ebi-a-GCST90017062	Bayesian Weighted Mendelian Randomization	5	0.326004	0.340415	1.38542	0.71091	2.69991	0.338231
ebi-a-GCST90017062	Robust adjusted profile score (RAPS)	5	0.37951	0.29729	1.46157	0.816133	2.61744	0.201756
ebi-a-GCST90017062	Debiased inverse-variance weighted method	5	0.300728	0.288156	1.35084	0.767929	2.37623	0.296657
ebi-a-GCST90017063	Inverse variance weighted	7	-0.11641	0.164298	0.89011	0.645046	1.22828	0.478617
ebi-a-GCST90017063	Bayesian Weighted Mendelian Randomization	7	-0.111339	0.178315	0.894636	0.630756	1.26891	0.53237
ebi-a-GCST90017063	Robust adjusted profile score (RAPS)	7	-0.137862	0.177322	0.871219	0.615443	1.23329	0.436882
ebi-a-GCST90017063	Debiased inverse-variance weighted method	7	-0.121853	0.172413	0.885279	0.631422	1.2412	0.479721
ebi-a-GCST90017064	Inverse variance weighted	7	-0.0204815	0.194733	0.979727	0.668875	1.43504	0.916235
ebi-a-GCST90017064	Bayesian Weighted Mendelian Randomization	7	-0.0141181	0.203784	0.985981	0.661309	1.47005	0.944767
ebi-a-GCST90017064	Robust adjusted profile score (RAPS)	7	-0.0242469	0.210968	0.976045	0.64549	1.47588	0.9085
ebi-a-GCST90017064	Debiased inverse-variance weighted method	7	-0.0213946	0.203422	0.978833	0.65698	1.45836	0.916238
ebi-a-GCST90017065	Inverse variance weighted	6	0.16433	0.196935	1.1786	0.801186	1.73381	0.404034
ebi-a-GCST90017065	Bayesian Weighted Mendelian Randomization	6	0.184256	0.166001	1.20232	0.868397	1.66466	0.267013
ebi-a-GCST90017065	Robust adjusted profile score (RAPS)	6	0.146167	0.244775	1.15739	0.716345	1.86998	0.55041
ebi-a-GCST90017065	Debiased inverse-variance weighted method	6	0.171618	0.188972	1.18722	0.819741	1.71945	0.36379
ebi-a-GCST90017066	Inverse variance weighted	5	0.0539106	0.280627	1.05539	0.60889	1.82931	0.847657
ebi-a-GCST90017066	Bayesian Weighted Mendelian Randomization	5	0.0486265	0.293441	1.04983	0.590658	1.86595	0.868384
ebi-a-GCST90017066	Robust adjusted profile score (RAPS)	5	0.0547677	0.305841	1.0563	0.580027	1.92364	0.857881
ebi-a-GCST90017066	Debiased inverse-variance weighted method	5	0.0563693	0.293479	1.05799	0.595205	1.88059	0.847685
ebi-a-GCST90017067	Inverse variance weighted	6	0.0101248	0.108612	1.01018	0.816478	1.24983	0.925729
ebi-a-GCST90017067	Bayesian Weighted Mendelian Randomization	6	0.0134014	0.117828	1.01349	0.804494	1.27678	0.909446
ebi-a-GCST90017067	Robust adjusted profile score (RAPS)	6	0.0133291	0.11899	1.01342	0.802607	1.2796	0.910808
ebi-a-GCST90017067	Debiased inverse-variance weighted method	6	0.0105853	0.108787	1.01064	0.816574	1.25083	0.922486
ebi-a-GCST90017068	Inverse variance weighted	2	-0.217379	0.279801	0.804625	0.464967	1.3924	0.437215
ebi-a-GCST90017068	Bayesian Weighted Mendelian Randomization	2	-0.223187	0.295874	0.799966	0.447939	1.42864	0.450651
ebi-a-GCST90017068	Robust adjusted profile score (RAPS)	2	-0.217733	0.310149	0.80434	0.437961	1.47722	0.482664
ebi-a-GCST90017068	Debiased inverse-variance weighted method	2	-0.22769	0.295362	0.796371	0.446374	1.4208	0.440775
ebi-a-GCST90017069	Inverse variance weighted	4	0.0187583	0.191688	1.01894	0.699807	1.48359	0.922045
ebi-a-GCST90017069	Bayesian Weighted Mendelian Randomization	4	0.0223726	0.210751	1.02262	0.676583	1.54565	0.915458
ebi-a-GCST90017069	Robust adjusted profile score (RAPS)	4	0.0194259	0.200611	1.01962	0.688134	1.51078	0.922859
ebi-a-GCST90017069	Debiased inverse-variance weighted method	4	0.0196172	0.194501	1.01981	0.696558	1.49308	0.919662
ebi-a-GCST90017070	Inverse variance weighted	11	0.0105044	0.176719	1.01056	0.71472	1.42886	0.952601
ebi-a-GCST90017070	Bayesian Weighted Mendelian Randomization	11	0.0110088	0.183302	1.01107	0.705913	1.44814	0.952109
ebi-a-GCST90017070	Robust adjusted profile score (RAPS)	11	0.0106888	0.192336	1.01075	0.693302	1.47354	0.955682
ebi-a-GCST90017070	Debiased inverse-variance weighted method	11	0.010982	0.184755	1.01104	0.703887	1.45223	0.952601
ebi-a-GCST90017071	Inverse variance weighted	7	0.186157	0.218461	1.20461	0.785035	1.84844	0.394143
ebi-a-GCST90017071	Bayesian Weighted Mendelian Randomization	7	0.205816	0.231243	1.22853	0.780812	1.93296	0.373444
ebi-a-GCST90017071	Robust adjusted profile score (RAPS)	7	0.191008	0.239036	1.21047	0.757674	1.93386	0.424247
ebi-a-GCST90017071	Debiased inverse-variance weighted method	7	0.195228	0.229781	1.21559	0.774805	1.90713	0.395534
ebi-a-GCST90017072	Inverse variance weighted	4	-0.0444082	0.245617	0.956563	0.591072	1.54806	0.856523
ebi-a-GCST90017072	Bayesian Weighted Mendelian Randomization	4	-0.0322434	0.260029	0.968271	0.581642	1.6119	0.901316
ebi-a-GCST90017072	Robust adjusted profile score (RAPS)	4	-0.0452287	0.267354	0.955779	0.565954	1.61411	0.865662
ebi-a-GCST90017072	Debiased inverse-variance weighted method	4	-0.0464742	0.257102	0.954589	0.576722	1.58003	0.856555
ebi-a-GCST90017073	Inverse variance weighted	2	-0.0933665	0.267309	0.91086	0.539404	1.53812	0.726876
ebi-a-GCST90017073	Bayesian Weighted Mendelian Randomization	2	-0.0909247	0.281722	0.913086	0.52566	1.58606	0.746888
ebi-a-GCST90017073	Robust adjusted profile score (RAPS)	2	-0.0940969	0.292761	0.910195	0.51278	1.61561	0.747898
ebi-a-GCST90017073	Debiased inverse-variance weighted method	2	-0.0975896	0.279819	0.907021	0.52412	1.56966	0.72727
ebi-a-GCST90017074	Inverse variance weighted	6	0.0574123	0.163988	1.05909	0.76797	1.46057	0.726263
ebi-a-GCST90017074	Bayesian Weighted Mendelian Randomization	6	0.0602183	0.171073	1.06207	0.759508	1.48516	0.724835
ebi-a-GCST90017074	Robust adjusted profile score (RAPS)	6	0.058666	0.177906	1.06042	0.748241	1.50285	0.741583
ebi-a-GCST90017074	Debiased inverse-variance weighted method	6	0.0599696	0.171386	1.0618	0.758853	1.4857	0.726407
ebi-a-GCST90017075	Inverse variance weighted	9	0.0883699	0.138424	1.09239	0.832817	1.43287	0.523213
ebi-a-GCST90017075	Bayesian Weighted Mendelian Randomization	9	0.101838	0.147217	1.1072	0.829687	1.47755	0.48909
ebi-a-GCST90017075	Robust adjusted profile score (RAPS)	9	0.101174	0.142873	1.10647	0.836226	1.46405	0.478858
ebi-a-GCST90017075	Debiased inverse-variance weighted method	9	0.0921961	0.138061	1.09658	0.836605	1.43734	0.504266
ebi-a-GCST90017088	Inverse variance weighted	4	-0.256309	0.226764	0.773903	0.496205	1.20701	0.258356
ebi-a-GCST90017088	Bayesian Weighted Mendelian Randomization	4	-0.26171	0.237955	0.769734	0.482824	1.22713	0.271406
ebi-a-GCST90017088	Robust adjusted profile score (RAPS)	4	-0.25867	0.250863	0.772077	0.472195	1.26241	0.302484
ebi-a-GCST90017088	Debiased inverse-variance weighted method	4	-0.268734	0.239776	0.764346	0.477737	1.2229	0.262384
ebi-a-GCST90017089	Inverse variance weighted	5	0.0237296	0.123845	1.02401	0.803316	1.30534	0.84805
ebi-a-GCST90017089	Bayesian Weighted Mendelian Randomization	5	0.0239309	0.128813	1.02422	0.795692	1.31838	0.852618
ebi-a-GCST90017089	Robust adjusted profile score (RAPS)	5	0.0241517	0.134714	1.02445	0.786717	1.33401	0.857716
ebi-a-GCST90017089	Debiased inverse-variance weighted method	5	0.0247937	0.129422	1.0251	0.795429	1.3211	0.848077
ebi-a-GCST90017090	Inverse variance weighted	2	-0.0410633	0.228186	0.959768	0.613663	1.50108	0.857188
ebi-a-GCST90017090	Bayesian Weighted Mendelian Randomization	2	-0.0354902	0.247591	0.965132	0.594064	1.56798	0.88602
ebi-a-GCST90017090	Robust adjusted profile score (RAPS)	2	-0.0414296	0.24946	0.959417	0.588387	1.56441	0.868096
ebi-a-GCST90017090	Debiased inverse-variance weighted method	2	-0.0429793	0.238963	0.957931	0.599688	1.53018	0.857264
ebi-a-GCST90017091	Inverse variance weighted	3	-0.13378	0.169045	0.874783	0.628067	1.21841	0.428719
ebi-a-GCST90017091	Bayesian Weighted Mendelian Randomization	3	-0.12872	0.174421	0.87922	0.624637	1.23756	0.460522
ebi-a-GCST90017091	Robust adjusted profile score (RAPS)	3	-0.137392	0.164474	0.871628	0.631434	1.20319	0.403526
ebi-a-GCST90017091	Debiased inverse-variance weighted method	3	-0.140134	0.159511	0.869241	0.635861	1.18828	0.379658
ebi-a-GCST90017092	Inverse variance weighted	5	-0.255028	0.29911	0.774895	0.431157	1.39268	0.393869
ebi-a-GCST90017092	Bayesian Weighted Mendelian Randomization	5	-0.256779	0.308038	0.773539	0.422936	1.41478	0.404508
ebi-a-GCST90017092	Robust adjusted profile score (RAPS)	5	-0.255635	0.329028	0.774424	0.406354	1.47589	0.437194
ebi-a-GCST90017092	Debiased inverse-variance weighted method	5	-0.266547	0.313798	0.76602	0.414124	1.41694	0.395647
ebi-a-GCST90017093	Inverse variance weighted	5	-0.0516929	0.278755	0.94962	0.549881	1.63995	0.852882
ebi-a-GCST90017093	Bayesian Weighted Mendelian Randomization	5	-0.00484592	0.288733	0.995166	0.565094	1.75255	0.986609
ebi-a-GCST90017093	Robust adjusted profile score (RAPS)	5	0.00190882	0.299139	1.00191	0.557438	1.80078	0.994909
ebi-a-GCST90017093	Debiased inverse-variance weighted method	5	-0.0530877	0.258091	0.948297	0.571811	1.57266	0.83703
ebi-a-GCST90017094	Inverse variance weighted	8	-0.0805455	0.212131	0.922613	0.608766	1.39826	0.70417
ebi-a-GCST90017094	Bayesian Weighted Mendelian Randomization	8	-0.0775584	0.220583	0.925373	0.600555	1.42587	0.725133
ebi-a-GCST90017094	Robust adjusted profile score (RAPS)	8	-0.0819193	0.230926	0.921346	0.585942	1.44874	0.722782
ebi-a-GCST90017094	Debiased inverse-variance weighted method	8	-0.0842189	0.221907	0.91923	0.595023	1.42009	0.704299
ebi-a-GCST90017095	Inverse variance weighted	7	-0.0747148	0.20042	0.928008	0.626543	1.37453	0.709304
ebi-a-GCST90017095	Bayesian Weighted Mendelian Randomization	7	-0.0695069	0.214699	0.932854	0.612433	1.42092	0.746133
ebi-a-GCST90017095	Robust adjusted profile score (RAPS)	7	-0.084053	0.216759	0.919383	0.601156	1.40607	0.698185
ebi-a-GCST90017095	Debiased inverse-variance weighted method	7	-0.0779918	0.209325	0.924972	0.613688	1.39415	0.709456
ebi-a-GCST90017096	Inverse variance weighted	5	-0.282482	0.288809	0.75391	0.428036	1.32788	0.328027
ebi-a-GCST90017096	Bayesian Weighted Mendelian Randomization	5	-0.28829	0.302389	0.749544	0.41438	1.3558	0.3404
ebi-a-GCST90017096	Robust adjusted profile score (RAPS)	5	-0.288343	0.31582	0.749505	0.403592	1.39189	0.361244
ebi-a-GCST90017096	Debiased inverse-variance weighted method	5	-0.295815	0.303958	0.743925	0.410011	1.34978	0.330448
ebi-a-GCST90017097	Inverse variance weighted	8	0.242679	0.177446	1.27466	0.90022	1.80484	0.171432
ebi-a-GCST90017097	Bayesian Weighted Mendelian Randomization	8	0.276923	0.196515	1.31906	0.897407	1.93884	0.158785
ebi-a-GCST90017097	Robust adjusted profile score (RAPS)	8	0.239894	0.19502	1.27111	0.867321	1.8629	0.218661
ebi-a-GCST90017097	Debiased inverse-variance weighted method	8	0.254366	0.187613	1.28964	0.892834	1.86281	0.175162
ebi-a-GCST90017098	Inverse variance weighted	3	-0.286787	0.317794	0.750672	0.40266	1.39946	0.366828
ebi-a-GCST90017098	Bayesian Weighted Mendelian Randomization	3	-0.290951	0.333566	0.747552	0.388781	1.4374	0.383075
ebi-a-GCST90017098	Robust adjusted profile score (RAPS)	3	-0.28897	0.350858	0.749035	0.37657	1.4899	0.410162
ebi-a-GCST90017098	Debiased inverse-variance weighted method	3	-0.300143	0.334892	0.740712	0.384223	1.42796	0.370126
ebi-a-GCST90017099	Inverse variance weighted	8	0.358372	0.219694	1.431	0.930318	2.20113	0.102842
ebi-a-GCST90017099	Bayesian Weighted Mendelian Randomization	8	0.383255	0.245952	1.46705	0.905915	2.37577	0.119173
ebi-a-GCST90017099	Robust adjusted profile score (RAPS)	8	0.408751	0.239492	1.50494	0.94115	2.40645	0.0878695
ebi-a-GCST90017099	Debiased inverse-variance weighted method	8	0.374574	0.231513	1.45437	0.923863	2.28951	0.105675
ebi-a-GCST90017100	Inverse variance weighted	4	-0.0222818	0.360062	0.977965	0.482872	1.98068	0.950656
ebi-a-GCST90017100	Bayesian Weighted Mendelian Randomization	4	0.153173	0.333792	1.16553	0.605888	2.24208	0.646315
ebi-a-GCST90017100	Robust adjusted profile score (RAPS)	4	0.175326	0.250375	1.19163	0.72949	1.94655	0.48377
ebi-a-GCST90017100	Debiased inverse-variance weighted method	4	-0.02319	0.32813	0.977077	0.513593	1.85883	0.943658
ebi-a-GCST90017101	Inverse variance weighted	9	-0.232075	0.190973	0.792886	0.54532	1.15284	0.224279
ebi-a-GCST90017101	Bayesian Weighted Mendelian Randomization	9	-0.241271	0.202273	0.785629	0.528493	1.16787	0.232948
ebi-a-GCST90017101	Robust adjusted profile score (RAPS)	9	-0.233933	0.209422	0.791415	0.524977	1.19308	0.263977
ebi-a-GCST90017101	Debiased inverse-variance weighted method	9	-0.242572	0.200649	0.784607	0.529488	1.16265	0.226688
ebi-a-GCST90017102	Inverse variance weighted	4	0.0753915	0.156566	1.07831	0.793361	1.46559	0.630137
ebi-a-GCST90017102	Bayesian Weighted Mendelian Randomization	4	0.0776705	0.162539	1.08077	0.785915	1.48624	0.632752
ebi-a-GCST90017102	Robust adjusted profile score (RAPS)	4	0.0759877	0.170646	1.07895	0.772225	1.5075	0.656108
ebi-a-GCST90017102	Debiased inverse-variance weighted method	4	0.0785667	0.16341	1.08174	0.785278	1.49011	0.630663
ebi-a-GCST90017103	Inverse variance weighted	3	0.29426	0.229167	1.34213	0.856495	2.10313	0.199126
ebi-a-GCST90017103	Bayesian Weighted Mendelian Randomization	3	0.318931	0.248066	1.37566	0.845963	2.23701	0.19856
ebi-a-GCST90017103	Robust adjusted profile score (RAPS)	3	0.299904	0.254777	1.34973	0.819174	2.22391	0.239147
ebi-a-GCST90017103	Debiased inverse-variance weighted method	3	0.307983	0.243398	1.36068	0.844444	2.1925	0.205747
ebi-a-GCST90017104	Inverse variance weighted	8	0.188203	0.16338	1.20708	0.876322	1.66268	0.249348
ebi-a-GCST90017104	Bayesian Weighted Mendelian Randomization	8	0.162566	0.169997	1.17653	0.843135	1.64175	0.338927
ebi-a-GCST90017104	Robust adjusted profile score (RAPS)	8	0.123061	0.196845	1.13095	0.768931	1.66342	0.531862
ebi-a-GCST90017104	Debiased inverse-variance weighted method	8	0.196818	0.160547	1.21752	0.888826	1.66777	0.220228
ebi-a-GCST90017105	Inverse variance weighted	7	0.25398	0.16303	1.28915	0.936544	1.7745	0.119263
ebi-a-GCST90017105	Bayesian Weighted Mendelian Randomization	7	0.268696	0.165361	1.30826	0.946096	1.80905	0.104182
ebi-a-GCST90017105	Robust adjusted profile score (RAPS)	7	0.30781	0.244244	1.36044	0.8429	2.19576	0.207576
ebi-a-GCST90017105	Debiased inverse-variance weighted method	7	0.265479	0.160368	1.30406	0.95233	1.78568	0.0978371
ebi-a-GCST90017106	Inverse variance weighted	9	0.048776	0.147301	1.04999	0.78668	1.40142	0.740545
ebi-a-GCST90017106	Bayesian Weighted Mendelian Randomization	9	0.0480218	0.153628	1.04919	0.776398	1.41784	0.754596
ebi-a-GCST90017106	Robust adjusted profile score (RAPS)	9	0.0514951	0.160289	1.05284	0.768994	1.44147	0.748011
ebi-a-GCST90017106	Debiased inverse-variance weighted method	9	0.0510741	0.154293	1.0524	0.777758	1.42403	0.740629
ebi-a-GCST90017107	Inverse variance weighted	7	-0.0417013	0.21903	0.959156	0.624377	1.47344	0.849003
ebi-a-GCST90017107	Bayesian Weighted Mendelian Randomization	7	-0.044449	0.229483	0.956524	0.610037	1.49981	0.846417
ebi-a-GCST90017107	Robust adjusted profile score (RAPS)	7	-0.0428641	0.237164	0.958042	0.601875	1.52497	0.856575
ebi-a-GCST90017107	Debiased inverse-variance weighted method	7	-0.0435981	0.229023	0.957339	0.611107	1.49973	0.849023
ebi-a-GCST90017108	Inverse variance weighted	9	-0.199153	0.166203	0.819425	0.591608	1.13497	0.23082
ebi-a-GCST90017108	Bayesian Weighted Mendelian Randomization	9	-0.231899	0.177673	0.793026	0.559821	1.12338	0.191824
ebi-a-GCST90017108	Robust adjusted profile score (RAPS)	9	-0.164398	0.195756	0.848404	0.578059	1.24518	0.401013
ebi-a-GCST90017108	Debiased inverse-variance weighted method	9	-0.208404	0.172718	0.811879	0.578723	1.13897	0.22758
ebi-a-GCST90017109	Inverse variance weighted	6	-0.0682744	0.160467	0.934004	0.681956	1.27921	0.670492
ebi-a-GCST90017109	Bayesian Weighted Mendelian Randomization	6	-0.114884	0.17353	0.891469	0.634446	1.25262	0.507945
ebi-a-GCST90017109	Robust adjusted profile score (RAPS)	6	-0.138248	0.148139	0.870883	0.651421	1.16428	0.3507
ebi-a-GCST90017109	Debiased inverse-variance weighted method	6	-0.0714853	0.153847	0.93101	0.688648	1.25867	0.64218
ebi-a-GCST90017110	Inverse variance weighted	9	0.145245	0.270772	1.15632	0.680132	1.96592	0.591676
ebi-a-GCST90017110	Bayesian Weighted Mendelian Randomization	9	0.160015	0.284218	1.17353	0.672299	2.04845	0.573433
ebi-a-GCST90017110	Robust adjusted profile score (RAPS)	9	0.112391	0.274018	1.11895	0.653976	1.91452	0.681689
ebi-a-GCST90017110	Debiased inverse-variance weighted method	9	0.150822	0.266825	1.16279	0.689248	1.96167	0.571906
ebi-a-GCST90017111	Inverse variance weighted	5	-0.4567	0.2779	0.63337	0.367371	1.09197	0.1003
ebi-a-GCST90017111	Bayesian Weighted Mendelian Randomization	5	-0.459871	0.288706	0.631365	0.358533	1.11181	0.111188
ebi-a-GCST90017111	Robust adjusted profile score (RAPS)	5	-0.458559	0.306122	0.632194	0.346956	1.15193	0.134143
ebi-a-GCST90017111	Debiased inverse-variance weighted method	5	-0.476852	0.29425	0.620734	0.348686	1.10504	0.105111
ebi-a-GCST90017112	Inverse variance weighted	4	-0.190021	0.183043	0.826942	0.577651	1.18382	0.299213
ebi-a-GCST90017112	Bayesian Weighted Mendelian Randomization	4	-0.192421	0.192869	0.82496	0.565274	1.20394	0.318437
ebi-a-GCST90017112	Robust adjusted profile score (RAPS)	4	-0.193173	0.19995	0.824339	0.557064	1.21985	0.33399
ebi-a-GCST90017112	Debiased inverse-variance weighted method	4	-0.198137	0.192115	0.820257	0.562884	1.19531	0.302377
ebi-a-GCST90017113	Inverse variance weighted	5	-0.0149232	0.122353	0.985188	0.775122	1.25218	0.902924
ebi-a-GCST90017113	Bayesian Weighted Mendelian Randomization	5	-0.0154251	0.128628	0.984693	0.765263	1.26704	0.904546
ebi-a-GCST90017113	Robust adjusted profile score (RAPS)	5	-0.00256545	0.131905	0.997438	0.770204	1.29171	0.984483
ebi-a-GCST90017113	Debiased inverse-variance weighted method	5	-0.0156069	0.127969	0.984514	0.766113	1.26518	0.902932
ebi-a-GCST90017114	Inverse variance weighted	6	0.328109	0.444211	1.38834	0.581267	3.31601	0.46013
ebi-a-GCST90017114	Bayesian Weighted Mendelian Randomization	6	0.520458	0.481662	1.6828	0.654687	4.32545	0.279898
ebi-a-GCST90017114	Robust adjusted profile score (RAPS)	6	0.483717	0.573751	1.62209	0.526852	4.99416	0.399185
ebi-a-GCST90017114	Debiased inverse-variance weighted method	6	0.343114	0.430919	1.40933	0.605629	3.27958	0.425894
ebi-a-GCST90017115	Inverse variance weighted	5	0.000394517	0.178184	1.00039	0.705502	1.41855	0.998233
ebi-a-GCST90017115	Bayesian Weighted Mendelian Randomization	5	-0.0487899	0.189175	0.952381	0.657327	1.37988	0.796477
ebi-a-GCST90017115	Robust adjusted profile score (RAPS)	5	-0.0664702	0.171893	0.935691	0.668058	1.31054	0.698982
ebi-a-GCST90017115	Debiased inverse-variance weighted method	5	0.000412637	0.167174	1.00041	0.720905	1.38829	0.998031
ebi-a-GCST90017116	Inverse variance weighted	4	-0.0358016	0.332908	0.964832	0.502429	1.8528	0.914359
ebi-a-GCST90017116	Bayesian Weighted Mendelian Randomization	4	-0.057085	0.358809	0.944514	0.467502	1.90824	0.873594
ebi-a-GCST90017116	Robust adjusted profile score (RAPS)	4	-0.0692001	0.29946	0.93314	0.518849	1.67823	0.81725
ebi-a-GCST90017116	Debiased inverse-variance weighted method	4	-0.0373934	0.299938	0.963297	0.535116	1.7341	0.900785
ebi-a-GCST90017117	Inverse variance weighted	7	0.141922	0.178034	1.15249	0.813	1.63373	0.425355
ebi-a-GCST90017117	Bayesian Weighted Mendelian Randomization	7	0.149872	0.187713	1.16169	0.804089	1.67831	0.424633
ebi-a-GCST90017117	Robust adjusted profile score (RAPS)	7	0.143946	0.195051	1.15482	0.787923	1.69257	0.46052
ebi-a-GCST90017117	Debiased inverse-variance weighted method	7	0.148629	0.186927	1.16024	0.804328	1.67365	0.426545
ebi-a-GCST90017118	Inverse variance weighted	8	0.036148	0.182259	1.03681	0.725365	1.48198	0.842785
ebi-a-GCST90017118	Bayesian Weighted Mendelian Randomization	8	0.0235466	0.192224	1.02383	0.702427	1.49228	0.902507
ebi-a-GCST90017118	Robust adjusted profile score (RAPS)	8	0.0443378	0.197369	1.04534	0.709989	1.53908	0.822256
ebi-a-GCST90017118	Debiased inverse-variance weighted method	8	0.0377944	0.190588	1.03852	0.714795	1.50885	0.842807

## Sheet: Supplementary Table 3A
Supplementary Table 3A. The result of heterogeneity test and horizontal pleiotropic test
Outcome	Exposure	ID	Heterogeneity test				Horizontal pleiotropic test			MR-PRESSO
HTS			Method	Q	Q_df	Q_pval	Egger_intercept	SE	P-value	Global Test P-value
	GCST90094720	F-caffeinated/sweet liking	MR Egger	37.5773	41	0.623545	0.0127878	0.0201094	0.528368		0.649667
			IVW	37.9817	42	0.647966
	GCST90094747	Crisps liking	MR Egger	58.2294	53	0.288963	-0.00622257	0.0183362	0.73568		0.32
			IVW	58.3559	54	0.318403
	GCST90094750	Curry liking	MR Egger	30.655	43	0.920957	0.0205158	0.0163411	0.216088		0.914333
			IVW	32.2312	44	0.905759
	GCST90094786	Jam liking	MR Egger	33.9448	43	0.836843	-0.0194562	0.0202656	0.342392		0.846
			IVW	34.8665	44	0.835989
	GCST90094807	Oranges liking	MR Egger	55.4005	34	0.0116511	-0.0186008	0.0311349	0.554182		0.0156667
			IVW	55.982	35	0.0136264
	GCST90094851	F-strong flavour liking	MR Egger	130.149	125	0.358189	-0.00758282	0.0148436	0.610359		0.371333
			IVW	130.42	126	0.375562

## Sheet: Supplementary Table 3B
Supplementary Table 3B. The result of heterogeneity test and horizontal pleiotropic test
Outcome	Exposure	ID	Heterogeneity test				Horizontal pleiotropic test			MR-PRESSO
VTE			Method	Q	Q_df	Q_pval	Egger_intercept	SE	P-value	Global Test P-value
	Eubacterium coprostanoligenes group id.11375	ebi-a-GCST90016997	MR Egger	3.54125	4	0.471634	0.0242089	0.0528915	0.670921		0.635
			IVW	3.75075	5	0.58583
	Collinsella id.815	ebi-a-GCST90016981	MR Egger	1.97274	1	0.160157	0.0327527	0.486923	0.957242		N/A
			IVW	1.98167	2	0.371267
	Adlercreutzia id.812	ebi-a-GCST90016960	MR Egger	0.349044	2	0.839858	-0.0936647	0.0775475	0.350557		0.659333
			IVW	1.80791	3	0.613215
	Coprococcus1 id.11301	ebi-a-GCST90016983	MR Egger	2.28083	5	0.809078	-0.0839343	0.0496268	0.151566		0.546667
			IVW	5.14135	6	0.525816

## Sheet: Supplementary Table 4
Supplementary Table 4.Causal effects of Dietary Habits associated with HTS on Gut Microbiota associated with HTS
Outcome	Exposure	nsnp	Methods	Beta	SE	OR	OR_lci95	OR_uci95	P
genus Adlercreutzia id.812	F-caffeinated/sweet liking (derived food-liking factor)	IVW	25	0.00542298	0.0437459	1.00544	0.922822	1.09545	0.901343
	F-caffeinated/sweet liking (derived food-liking factor)	DIVW		0.00562197	0.0453517	1.00564	0.920105	1.09912	0.901344
	F-caffeinated/sweet liking (derived food-liking factor)	RAPS		-0.0054927	0.0468194	0.994522	0.907321	1.0901	0.906609
	F-caffeinated/sweet liking (derived food-liking factor)	BWMR		0.00581428	0.0451928	1.00583	0.920569	1.09899	0.897631
genus Collinsella id.815	F-caffeinated/sweet liking (derived food-liking factor)	IVW	27	0.015687	0.0321433	1.01581	0.953788	1.08187	0.625527
genus Collinsella id.815	F-caffeinated/sweet liking (derived food-liking factor)	DIVW	27	0.0162677	0.0333391	1.0164	0.952108	1.08504	0.625588
genus Collinsella id.815	F-caffeinated/sweet liking (derived food-liking factor)	RAPS	27	0.0163653	0.0345428	1.0165	0.949957	1.0877	0.635665
genus Collinsella id.815	F-caffeinated/sweet liking (derived food-liking factor)	BWMR	27	0.0159679	0.0330811	1.0161	0.952304	1.08416	0.629316
genus Coprococcus1 id.11301	F-caffeinated/sweet liking (derived food-liking factor)	IVW	26	-0.0133087	0.030222	0.98678	0.930025	1.047	0.659674
genus Coprococcus1 id.11301	F-caffeinated/sweet liking (derived food-liking factor)	DIVW	26	-0.013799	0.0313401	0.986296	0.927534	1.04878	0.659721
genus Coprococcus1 id.11301	F-caffeinated/sweet liking (derived food-liking factor)	RAPS	26	-0.0135242	0.0324979	0.986567	0.925686	1.05145	0.677296
genus Coprococcus1 id.11301	F-caffeinated/sweet liking (derived food-liking factor)	BWMR	26	-0.0130521	0.0310771	0.987033	0.928706	1.04902	0.674492
genus Eubacterium coprostanoligenes group id.11375	F-caffeinated/sweet liking (derived food-liking factor)	IVW	30	0.0404311	0.0279625	1.04126	0.985727	1.09992	0.148204
genus Eubacterium coprostanoligenes group id.11375	F-caffeinated/sweet liking (derived food-liking factor)	DIVW	30	0.0419638	0.0290637	1.04286	0.985111	1.10399	0.14878
genus Eubacterium coprostanoligenes group id.11375	F-caffeinated/sweet liking (derived food-liking factor)	RAPS	30	0.0450264	0.0299953	1.04606	0.98633	1.1094	0.133325
genus Eubacterium coprostanoligenes group id.11375	F-caffeinated/sweet liking (derived food-liking factor)	BWMR	30	0.0420109	0.0289536	1.04291	0.98537	1.1038	0.146787
genus Adlercreutzia id.812	Crisps liking	IVW	36	0.0432782	0.0680471	1.04423	0.913845	1.19321	0.524774
genus Adlercreutzia id.812	Crisps liking	DIVW	36	0.0447808	0.0704246	1.0458	0.910964	1.20059	0.524862
genus Adlercreutzia id.812	Crisps liking	RAPS	36	0.0449665	0.0725256	1.04599	0.907389	1.20577	0.535252
genus Adlercreutzia id.812	Crisps liking	BWMR	36	0.0445717	0.0702779	1.04558	0.911036	1.19999	0.525937
genus Collinsella id.815	Crisps liking	IVW	36	-0.00973968	0.0514101	0.990308	0.895383	1.0953	0.84974
genus Collinsella id.815	Crisps liking	DIVW	36	-0.0100726	0.0531686	0.989978	0.892005	1.09871	0.849742
genus Collinsella id.815	Crisps liking	RAPS	36	-0.0109977	0.054912	0.989063	0.888141	1.10145	0.841262
genus Collinsella id.815	Crisps liking	BWMR	36	-0.00974714	0.0528805	0.9903	0.8928	1.09845	0.853759
genus Coprococcus1 id.11301	Crisps liking	IVW	37	-0.032219	0.0469574	0.968295	0.883154	1.06164	0.492629
genus Coprococcus1 id.11301	Crisps liking	DIVW	37	-0.0333319	0.0485908	0.967218	0.879352	1.06386	0.492732
genus Coprococcus1 id.11301	Crisps liking	RAPS	37	-0.033287	0.0501588	0.967261	0.876693	1.06718	0.506926
genus Coprococcus1 id.11301	Crisps liking	BWMR	37	-0.0322266	0.0483921	0.968287	0.880668	1.06462	0.505444
genus Eubacterium coprostanoligenes group id.11375	Crisps liking	IVW	31	0.022622	0.0494875	1.02288	0.928325	1.12707	0.647581
genus Eubacterium coprostanoligenes group id.11375	Crisps liking	DIVW	31	0.0233795	0.0511507	1.02365	0.926005	1.1316	0.64762
genus Eubacterium coprostanoligenes group id.11375	Crisps liking	RAPS	31	0.0244477	0.0528786	1.02475	0.92386	1.13665	0.643841
genus Eubacterium coprostanoligenes group id.11375	Crisps liking	BWMR	31	0.0234856	0.0508942	1.02376	0.926569	1.13115	0.644469
genus Adlercreutzia id.812	Curry liking	IVW	25	-0.00141099	0.0764099	0.99859	0.859698	1.15992	0.985267
genus Adlercreutzia id.812	Curry liking	DIVW	25	-0.0014668	0.079432	0.998534	0.854573	1.16675	0.985267
genus Adlercreutzia id.812	Curry liking	RAPS	25	-0.0133246	0.0823131	0.986764	0.839744	1.15952	0.871403
genus Adlercreutzia id.812	Curry liking	BWMR	25	-0.000251639	0.0788665	0.999748	0.856561	1.16687	0.997454
genus Collinsella id.815	Curry liking	IVW	25	0.0303178	0.0574199	1.03078	0.921065	1.15357	0.597498
genus Collinsella id.815	Curry liking	DIVW	25	0.0314918	0.0596572	1.03199	0.918112	1.16	0.597583
genus Collinsella id.815	Curry liking	RAPS	25	0.0344242	0.0617959	1.03502	0.916956	1.16829	0.577485
genus Collinsella id.815	Curry liking	BWMR	25	0.0310888	0.05924	1.03158	0.918492	1.15858	0.599726
genus Coprococcus1 id.11301	Curry liking	IVW	27	0.0178173	0.0520402	1.01798	0.919264	1.12729	0.732069
genus Coprococcus1 id.11301	Curry liking	DIVW	27	0.0185317	0.0541321	1.0187	0.916157	1.13273	0.732093
genus Coprococcus1 id.11301	Curry liking	RAPS	27	0.0162893	0.0560384	1.01642	0.910696	1.13442	0.771296
genus Coprococcus1 id.11301	Curry liking	BWMR	27	0.0180145	0.053782	1.01818	0.916312	1.13137	0.73766
genus Eubacterium coprostanoligenes group id.11375	Curry liking	IVW	28	0.0171531	0.0499941	1.0173	0.922346	1.12203	0.731521
genus Eubacterium coprostanoligenes group id.11375	Curry liking	DIVW	28	0.0178327	0.0519794	1.01799	0.919388	1.12717	0.731544
genus Eubacterium coprostanoligenes group id.11375	Curry liking	RAPS	28	0.017486	0.0538888	1.01764	0.915636	1.13101	0.745572
genus Eubacterium coprostanoligenes group id.11375	Curry liking	BWMR	28	0.0172578	0.0515684	1.01741	0.9196	1.12562	0.737882
genus Adlercreutzia id.812	Jam liking	IVW	25	-0.0289589	0.0884251	0.971456	0.816873	1.15529	0.743292
genus Adlercreutzia id.812	Jam liking	DIVW	25	-0.0301028	0.0919263	0.970346	0.810359	1.16192	0.743315
genus Adlercreutzia id.812	Jam liking	RAPS	25	-0.0294629	0.0953934	0.970967	0.805386	1.17059	0.75743
genus Adlercreutzia id.812	Jam liking	BWMR	25	-0.0290107	0.0910233	0.971406	0.812681	1.16113	0.749941
genus Collinsella id.815	Jam liking	IVW	28	0.0278025	0.0624147	1.02819	0.9098	1.16199	0.655996
genus Collinsella id.815	Jam liking	DIVW	28	0.0288598	0.0647978	1.02928	0.906519	1.16867	0.656043
genus Collinsella id.815	Jam liking	RAPS	28	0.0375587	0.0668427	1.03827	0.910781	1.18361	0.574186
genus Collinsella id.815	Jam liking	BWMR	28	0.0277753	0.0645467	1.02816	0.905982	1.16683	0.666968
genus Coprococcus1 id.11301	Jam liking	IVW	31	-0.111023	0.0558468	0.894918	0.802131	0.998438	0.0468127
genus Coprococcus1 id.11301	Jam liking	DIVW	31	-0.115287	0.0581482	0.89111	0.795124	0.998684	0.0474073
genus Coprococcus1 id.11301	Jam liking	RAPS	31	-0.114541	0.0602657	0.891775	0.792421	1.00359	0.0573538
genus Coprococcus1 id.11301	Jam liking	BWMR	31	-0.112704	0.0574772	0.893415	0.79823	0.999952	0.0498974
genus Eubacterium coprostanoligenes group id.11375	Jam liking	IVW	26	-0.00262027	0.0600662	0.997383	0.88661	1.122	0.965205
genus Eubacterium coprostanoligenes group id.11375	Jam liking	DIVW	26	-0.00272277	0.0624161	0.997281	0.882445	1.12706	0.965205
genus Eubacterium coprostanoligenes group id.11375	Jam liking	RAPS	26	-0.00359723	0.064389	0.996409	0.878271	1.13044	0.955448
genus Eubacterium coprostanoligenes group id.11375	Jam liking	BWMR	26	-0.00256671	0.0620898	0.997437	0.883148	1.12652	0.967026
genus Adlercreutzia id.812	Oranges liking	IVW	24	0.00132613	0.0994303	1.00133	0.824023	1.21678	0.989359
genus Adlercreutzia id.812	Oranges liking	DIVW	24	0.00137489	0.103087	1.00138	0.818178	1.22559	0.989359
genus Adlercreutzia id.812	Oranges liking	RAPS	24	0.00135082	0.106754	1.00135	0.812299	1.2344	0.989904
genus Adlercreutzia id.812	Oranges liking	BWMR	24	0.000604036	0.102336	1.0006	0.818751	1.22285	0.995291
genus Collinsella id.815	Oranges liking	IVW	27	-0.0474278	0.0727071	0.953679	0.827014	1.09974	0.514199
genus Collinsella id.815	Oranges liking	DIVW	27	-0.0492188	0.0754775	0.951973	0.821064	1.10375	0.514337
genus Collinsella id.815	Oranges liking	RAPS	27	-0.0481962	0.078304	0.952947	0.817363	1.11102	0.538224
genus Collinsella id.815	Oranges liking	BWMR	27	-0.049096	0.0747252	0.95209	0.822376	1.10226	0.511168
genus Coprococcus1 id.11301	Oranges liking	IVW	27	-0.0206964	0.0678971	0.979516	0.857465	1.11894	0.760503
genus Coprococcus1 id.11301	Oranges liking	DIVW	27	-0.0214878	0.0704986	0.978741	0.852429	1.12377	0.76052
genus Coprococcus1 id.11301	Oranges liking	RAPS	27	-0.0209466	0.0732665	0.979271	0.848276	1.1305	0.774958
genus Coprococcus1 id.11301	Oranges liking	BWMR	27	-0.0202618	0.0696812	0.979942	0.854843	1.12335	0.771221
genus Eubacterium coprostanoligenes group id.11375	Oranges liking	IVW	24	-0.0260772	0.0690444	0.97426	0.850948	1.11544	0.705663
genus Eubacterium coprostanoligenes group id.11375	Oranges liking	DIVW	24	-0.0270416	0.0716064	0.973321	0.84587	1.11998	0.705697
genus Eubacterium coprostanoligenes group id.11375	Oranges liking	RAPS	24	-0.0267693	0.0740122	0.973586	0.84212	1.12558	0.717585
genus Eubacterium coprostanoligenes group id.11375	Oranges liking	BWMR	24	-0.0283175	0.0711193	0.97208	0.845598	1.11748	0.690506
genus Adlercreutzia id.812	F-strong flavour liking (derived food-liking factor)	IVW	92	0.0286761	0.0334498	1.02909	0.963787	1.09882	0.391286
genus Adlercreutzia id.812	F-strong flavour liking (derived food-liking factor)	DIVW	92	0.0297069	0.0346576	1.03015	0.962499	1.10256	0.391358
genus Adlercreutzia id.812	F-strong flavour liking (derived food-liking factor)	RAPS	92	0.0331025	0.0358483	1.03366	0.963522	1.1089	0.355796
genus Adlercreutzia id.812	F-strong flavour liking (derived food-liking factor)	BWMR	92	0.0292212	0.0344082	1.02965	0.962502	1.10149	0.395742
genus Collinsella id.815	F-strong flavour liking (derived food-liking factor)	IVW	86	-0.0132963	0.0261659	0.986792	0.93746	1.03872	0.611345
genus Collinsella id.815	F-strong flavour liking (derived food-liking factor)	DIVW	86	-0.0137689	0.0270975	0.986325	0.935307	1.04013	0.611366
genus Collinsella id.815	F-strong flavour liking (derived food-liking factor)	RAPS	86	-0.0122319	0.0279769	0.987843	0.935133	1.04352	0.661957
genus Collinsella id.815	F-strong flavour liking (derived food-liking factor)	BWMR	86	-0.0132304	0.0269467	0.986857	0.936088	1.04038	0.623437
genus Coprococcus1 id.11301	F-strong flavour liking (derived food-liking factor)	IVW	54	0.015766	0.0297416	1.01589	0.958364	1.07687	0.596044
genus Coprococcus1 id.11301	F-strong flavour liking (derived food-liking factor)	DIVW	54	0.0162918	0.0307365	1.01643	0.957	1.07954	0.596078
genus Coprococcus1 id.11301	F-strong flavour liking (derived food-liking factor)	RAPS	54	0.0219332	0.0317429	1.02218	0.960518	1.08779	0.489588
genus Coprococcus1 id.11301	F-strong flavour liking (derived food-liking factor)	BWMR	54	0.0162916	0.0305774	1.01643	0.957298	1.0792	0.594173
genus Eubacterium coprostanoligenes group id.11375	F-strong flavour liking (derived food-liking factor)	IVW	83	0.0156967	0.0243958	1.01582	0.968391	1.06557	0.519955
genus Eubacterium coprostanoligenes group id.11375	F-strong flavour liking (derived food-liking factor)	DIVW	83	0.016262	0.0252769	1.01639	0.967267	1.06802	0.519995
genus Eubacterium coprostanoligenes group id.11375	F-strong flavour liking (derived food-liking factor)	RAPS	83	0.0159527	0.026128	1.01608	0.965356	1.06947	0.541491
genus Eubacterium coprostanoligenes group id.11375	F-strong flavour liking (derived food-liking factor)	BWMR	83	0.015811	0.0251136	1.01594	0.96714	1.06719	0.528969

## Sheet: Supplementary Table 5
Supplementary table 5. The MR Steiger Tests of Directionality
id.exposure	id.outcome	steiger_test_pval	steiger_test_direction
GCST90094687	R12_L12_HYPETROPHICSCAR	1.98267e-206	TRUE
GCST90094688	R12_L12_HYPETROPHICSCAR	3.74194e-210	TRUE
GCST90094689	R12_L12_HYPETROPHICSCAR	5.98803e-185	TRUE
GCST90094690	R12_L12_HYPETROPHICSCAR	7.96393e-98	TRUE
GCST90094691	R12_L12_HYPETROPHICSCAR	1.88277e-115	TRUE
GCST90094692	R12_L12_HYPETROPHICSCAR	2.39627e-161	TRUE
GCST90094693	R12_L12_HYPETROPHICSCAR	5.81764e-190	TRUE
GCST90094694	R12_L12_HYPETROPHICSCAR	1.36172e-237	TRUE
GCST90094695	R12_L12_HYPETROPHICSCAR	3.8945e-120	TRUE
GCST90094696	R12_L12_HYPETROPHICSCAR	4.03885e-153	TRUE
GCST90094697	R12_L12_HYPETROPHICSCAR	3.72583e-82	TRUE
GCST90094698	R12_L12_HYPETROPHICSCAR	1.91302e-136	TRUE
GCST90094699	R12_L12_HYPETROPHICSCAR	2.45667e-226	TRUE
GCST90094700	R12_L12_HYPETROPHICSCAR	3.72088e-123	TRUE
GCST90094701	R12_L12_HYPETROPHICSCAR	5.37173e-130	TRUE
GCST90094702	R12_L12_HYPETROPHICSCAR	4.35816e-135	TRUE
GCST90094703	R12_L12_HYPETROPHICSCAR	2.83029e-68	TRUE
GCST90094704	R12_L12_HYPETROPHICSCAR	3.55385e-181	TRUE
GCST90094705	R12_L12_HYPETROPHICSCAR	4.1121e-148	TRUE
GCST90094706	R12_L12_HYPETROPHICSCAR	5.51596e-149	TRUE
GCST90094707	R12_L12_HYPETROPHICSCAR	0	TRUE
GCST90094708	R12_L12_HYPETROPHICSCAR	1.42699e-175	TRUE
GCST90094709	R12_L12_HYPETROPHICSCAR	1.4477e-280	TRUE
GCST90094710	R12_L12_HYPETROPHICSCAR	3.03845e-70	TRUE
GCST90094711	R12_L12_HYPETROPHICSCAR	1.40246e-175	TRUE
GCST90094712	R12_L12_HYPETROPHICSCAR	2.56239e-123	TRUE
GCST90094713	R12_L12_HYPETROPHICSCAR	7.94865e-71	TRUE
GCST90094714	R12_L12_HYPETROPHICSCAR	2.09429e-171	TRUE
GCST90094715	R12_L12_HYPETROPHICSCAR	6.88874e-94	TRUE
GCST90094716	R12_L12_HYPETROPHICSCAR	6.0226e-212	TRUE
GCST90094717	R12_L12_HYPETROPHICSCAR	2.19845e-82	TRUE
GCST90094718	R12_L12_HYPETROPHICSCAR	8.80773e-132	TRUE
GCST90094719	R12_L12_HYPETROPHICSCAR	1.30971e-151	TRUE
GCST90094720	R12_L12_HYPETROPHICSCAR	3.11632e-151	TRUE
GCST90094721	R12_L12_HYPETROPHICSCAR	3.21908e-199	TRUE
GCST90094722	R12_L12_HYPETROPHICSCAR	1.64499e-284	TRUE
GCST90094723	R12_L12_HYPETROPHICSCAR	4.8806e-191	TRUE
GCST90094724	R12_L12_HYPETROPHICSCAR	1.14406e-253	TRUE
GCST90094725	R12_L12_HYPETROPHICSCAR	8.01008e-110	TRUE
GCST90094726	R12_L12_HYPETROPHICSCAR	2.57533e-294	TRUE
GCST90094727	R12_L12_HYPETROPHICSCAR	2.79595e-115	TRUE
GCST90094728	R12_L12_HYPETROPHICSCAR	9.44323e-82	TRUE
GCST90094729	R12_L12_HYPETROPHICSCAR	5.76562e-255	TRUE
GCST90094730	R12_L12_HYPETROPHICSCAR	1.09836e-140	TRUE
GCST90094731	R12_L12_HYPETROPHICSCAR	6.81617e-146	TRUE
GCST90094732	R12_L12_HYPETROPHICSCAR	2.0568e-117	TRUE
GCST90094733	R12_L12_HYPETROPHICSCAR	6.93924e-211	TRUE
GCST90094734	R12_L12_HYPETROPHICSCAR	3.37942e-139	TRUE
GCST90094735	R12_L12_HYPETROPHICSCAR	5.0995e-199	TRUE
GCST90094736	R12_L12_HYPETROPHICSCAR	2.93265e-104	TRUE
GCST90094737	R12_L12_HYPETROPHICSCAR	1.11484e-203	TRUE
GCST90094738	R12_L12_HYPETROPHICSCAR	2.63849e-149	TRUE
GCST90094739	R12_L12_HYPETROPHICSCAR	1.04356e-126	TRUE
GCST90094740	R12_L12_HYPETROPHICSCAR	3.16812e-90	TRUE
GCST90094741	R12_L12_HYPETROPHICSCAR	5.24682e-143	TRUE
GCST90094742	R12_L12_HYPETROPHICSCAR	7.92682e-196	TRUE
GCST90094743	R12_L12_HYPETROPHICSCAR	9.66816e-233	TRUE
GCST90094744	R12_L12_HYPETROPHICSCAR	1.16312e-148	TRUE
GCST90094745	R12_L12_HYPETROPHICSCAR	1.46688e-154	TRUE
GCST90094746	R12_L12_HYPETROPHICSCAR	2.88196e-132	TRUE
GCST90094747	R12_L12_HYPETROPHICSCAR	5.22935e-197	TRUE
GCST90094748	R12_L12_HYPETROPHICSCAR	6.36796e-100	TRUE
GCST90094749	R12_L12_HYPETROPHICSCAR	1.17787e-122	TRUE
GCST90094750	R12_L12_HYPETROPHICSCAR	1.4823e-153	TRUE
GCST90094751	R12_L12_HYPETROPHICSCAR	9.95896e-76	TRUE
GCST90094752	R12_L12_HYPETROPHICSCAR	0	TRUE
GCST90094753	R12_L12_HYPETROPHICSCAR	3.04133e-181	TRUE
GCST90094754	R12_L12_HYPETROPHICSCAR	2.39578e-229	TRUE
GCST90094755	R12_L12_HYPETROPHICSCAR	2.6476e-157	TRUE
GCST90094756	R12_L12_HYPETROPHICSCAR	2.60603e-140	TRUE
GCST90094757	R12_L12_HYPETROPHICSCAR	8.98048e-115	TRUE
GCST90094758	R12_L12_HYPETROPHICSCAR	1.09457e-80	TRUE
GCST90094759	R12_L12_HYPETROPHICSCAR	6.9007e-229	TRUE
GCST90094760	R12_L12_HYPETROPHICSCAR	1.68414e-129	TRUE
GCST90094761	R12_L12_HYPETROPHICSCAR	1.00012e-153	TRUE
GCST90094762	R12_L12_HYPETROPHICSCAR	0	TRUE
GCST90094763	R12_L12_HYPETROPHICSCAR	7.30051e-78	TRUE
GCST90094764	R12_L12_HYPETROPHICSCAR	2.67024e-107	TRUE
GCST90094765	R12_L12_HYPETROPHICSCAR	5.57045e-84	TRUE
GCST90094766	R12_L12_HYPETROPHICSCAR	5.0644e-155	TRUE
GCST90094767	R12_L12_HYPETROPHICSCAR	3.20987e-252	TRUE
GCST90094768	R12_L12_HYPETROPHICSCAR	7.06112e-122	TRUE
GCST90094769	R12_L12_HYPETROPHICSCAR	2.68737e-189	TRUE
GCST90094770	R12_L12_HYPETROPHICSCAR	0	TRUE
GCST90094771	R12_L12_HYPETROPHICSCAR	1.47718e-239	TRUE
GCST90094772	R12_L12_HYPETROPHICSCAR	4.32067e-210	TRUE
GCST90094773	R12_L12_HYPETROPHICSCAR	1.94881e-118	TRUE
GCST90094774	R12_L12_HYPETROPHICSCAR	2.8061e-164	TRUE
GCST90094775	R12_L12_HYPETROPHICSCAR	0	TRUE
GCST90094776	R12_L12_HYPETROPHICSCAR	1.9682e-86	TRUE
GCST90094777	R12_L12_HYPETROPHICSCAR	5.87254e-158	TRUE
GCST90094778	R12_L12_HYPETROPHICSCAR	9.3314e-79	TRUE
GCST90094779	R12_L12_HYPETROPHICSCAR	2.16887e-170	TRUE
GCST90094780	R12_L12_HYPETROPHICSCAR	5.26004e-204	TRUE
GCST90094781	R12_L12_HYPETROPHICSCAR	2.42778e-293	TRUE
GCST90094782	R12_L12_HYPETROPHICSCAR	1.58794e-106	TRUE
GCST90094783	R12_L12_HYPETROPHICSCAR	0	TRUE
GCST90094784	R12_L12_HYPETROPHICSCAR	4.48654e-201	TRUE
GCST90094785	R12_L12_HYPETROPHICSCAR	3.96438e-237	TRUE
GCST90094786	R12_L12_HYPETROPHICSCAR	2.21669e-151	TRUE
GCST90094787	R12_L12_HYPETROPHICSCAR	3.12136e-211	TRUE
GCST90094788	R12_L12_HYPETROPHICSCAR	6.04169e-108	TRUE
GCST90094789	R12_L12_HYPETROPHICSCAR	1.55592e-111	TRUE
GCST90094790	R12_L12_HYPETROPHICSCAR	1.18637e-143	TRUE
GCST90094791	R12_L12_HYPETROPHICSCAR	0	TRUE
GCST90094792	R12_L12_HYPETROPHICSCAR	4.07139e-136	TRUE
GCST90094793	R12_L12_HYPETROPHICSCAR	4.47061e-112	TRUE
GCST90094794	R12_L12_HYPETROPHICSCAR	9.48857e-195	TRUE
GCST90094795	R12_L12_HYPETROPHICSCAR	1.266e-242	TRUE
GCST90094796	R12_L12_HYPETROPHICSCAR	1.09362e-254	TRUE
GCST90094797	R12_L12_HYPETROPHICSCAR	2.05816e-200	TRUE
GCST90094798	R12_L12_HYPETROPHICSCAR	6.73271e-160	TRUE
GCST90094799	R12_L12_HYPETROPHICSCAR	3.98463e-218	TRUE
GCST90094800	R12_L12_HYPETROPHICSCAR	2.47219e-139	TRUE
GCST90094801	R12_L12_HYPETROPHICSCAR	5.69231e-143	TRUE
GCST90094802	R12_L12_HYPETROPHICSCAR	7.99534e-177	TRUE
GCST90094803	R12_L12_HYPETROPHICSCAR	9.69997e-132	TRUE
GCST90094804	R12_L12_HYPETROPHICSCAR	1.00452e-151	TRUE
GCST90094805	R12_L12_HYPETROPHICSCAR	1.93484e-129	TRUE
GCST90094806	R12_L12_HYPETROPHICSCAR	4.74381e-104	TRUE
GCST90094807	R12_L12_HYPETROPHICSCAR	1.3996e-116	TRUE
GCST90094808	R12_L12_HYPETROPHICSCAR	2.33077e-67	TRUE
GCST90094809	R12_L12_HYPETROPHICSCAR	2.51123e-101	TRUE
GCST90094810	R12_L12_HYPETROPHICSCAR	1.2449e-79	TRUE
GCST90094811	R12_L12_HYPETROPHICSCAR	4.97943e-155	TRUE
GCST90094812	R12_L12_HYPETROPHICSCAR	2.47454e-138	TRUE
GCST90094813	R12_L12_HYPETROPHICSCAR	8.14136e-111	TRUE
GCST90094814	R12_L12_HYPETROPHICSCAR	4.26077e-172	TRUE
GCST90094815	R12_L12_HYPETROPHICSCAR	3.74198e-163	TRUE
GCST90094816	R12_L12_HYPETROPHICSCAR	1.84925e-99	TRUE
GCST90094817	R12_L12_HYPETROPHICSCAR	1.4959e-280	TRUE
GCST90094818	R12_L12_HYPETROPHICSCAR	2.47789e-177	TRUE
GCST90094819	R12_L12_HYPETROPHICSCAR	2.56317e-167	TRUE
GCST90094820	R12_L12_HYPETROPHICSCAR	7.2161e-163	TRUE
GCST90094821	R12_L12_HYPETROPHICSCAR	4.64452e-107	TRUE
GCST90094822	R12_L12_HYPETROPHICSCAR	4.00133e-122	TRUE
GCST90094823	R12_L12_HYPETROPHICSCAR	2.05487e-111	TRUE
GCST90094824	R12_L12_HYPETROPHICSCAR	2.33154e-231	TRUE
GCST90094825	R12_L12_HYPETROPHICSCAR	8.64307e-191	TRUE
GCST90094826	R12_L12_HYPETROPHICSCAR	6.04654e-147	TRUE
GCST90094827	R12_L12_HYPETROPHICSCAR	1.19303e-197	TRUE
GCST90094828	R12_L12_HYPETROPHICSCAR	5.45734e-235	TRUE
GCST90094829	R12_L12_HYPETROPHICSCAR	2.51368e-157	TRUE
GCST90094830	R12_L12_HYPETROPHICSCAR	1.47136e-252	TRUE
GCST90094831	R12_L12_HYPETROPHICSCAR	4.04385e-163	TRUE
GCST90094832	R12_L12_HYPETROPHICSCAR	3.16751e-101	TRUE
GCST90094833	R12_L12_HYPETROPHICSCAR	0	TRUE
GCST90094834	R12_L12_HYPETROPHICSCAR	5.59814e-72	TRUE
GCST90094835	R12_L12_HYPETROPHICSCAR	1.69316e-228	TRUE
GCST90094836	R12_L12_HYPETROPHICSCAR	0	TRUE
GCST90094837	R12_L12_HYPETROPHICSCAR	0	TRUE
GCST90094838	R12_L12_HYPETROPHICSCAR	0	TRUE
GCST90094839	R12_L12_HYPETROPHICSCAR	3.38545e-40	TRUE
GCST90094840	R12_L12_HYPETROPHICSCAR	0	TRUE
GCST90094841	R12_L12_HYPETROPHICSCAR	3.80053e-138	TRUE
GCST90094842	R12_L12_HYPETROPHICSCAR	2.0358e-92	TRUE
GCST90094843	R12_L12_HYPETROPHICSCAR	2.60845e-113	TRUE
GCST90094844	R12_L12_HYPETROPHICSCAR	5.43068e-83	TRUE
GCST90094845	R12_L12_HYPETROPHICSCAR	2.21241e-76	TRUE
GCST90094846	R12_L12_HYPETROPHICSCAR	1.69499e-215	TRUE
GCST90094847	R12_L12_HYPETROPHICSCAR	5.35119e-154	TRUE
GCST90094848	R12_L12_HYPETROPHICSCAR	5.04457e-97	TRUE
GCST90094849	R12_L12_HYPETROPHICSCAR	4.72054e-84	TRUE
GCST90094850	R12_L12_HYPETROPHICSCAR	1.48241e-130	TRUE
GCST90094851	R12_L12_HYPETROPHICSCAR	0	TRUE
GCST90094852	R12_L12_HYPETROPHICSCAR	0	TRUE
GCST90094853	R12_L12_HYPETROPHICSCAR	2.37445e-130	TRUE
GCST90094854	R12_L12_HYPETROPHICSCAR	2.33657e-252	TRUE
GCST90094855	R12_L12_HYPETROPHICSCAR	1.42753e-80	TRUE
GCST90094856	R12_L12_HYPETROPHICSCAR	1.10371e-56	TRUE
GCST90094857	R12_L12_HYPETROPHICSCAR	3.89274e-90	TRUE
GCST90094858	R12_L12_HYPETROPHICSCAR	1.05321e-45	TRUE
GCST90094859	R12_L12_HYPETROPHICSCAR	2.96947e-89	TRUE
GCST90094860	R12_L12_HYPETROPHICSCAR	1.801e-102	TRUE
GCST90094861	R12_L12_HYPETROPHICSCAR	1.22906e-125	TRUE
GCST90094862	R12_L12_HYPETROPHICSCAR	6.95023e-134	TRUE
GCST90094863	R12_L12_HYPETROPHICSCAR	7.84911e-260	TRUE
GCST90094864	R12_L12_HYPETROPHICSCAR	7.5326e-182	TRUE
GCST90094865	R12_L12_HYPETROPHICSCAR	3.46763e-123	TRUE
GCST90094866	R12_L12_HYPETROPHICSCAR	3.85944e-53	TRUE
GCST90094867	R12_L12_HYPETROPHICSCAR	4.44402e-127	TRUE
GCST90094868	R12_L12_HYPETROPHICSCAR	3.06295e-109	TRUE
GCST90094869	R12_L12_HYPETROPHICSCAR	5.08509e-95	TRUE
GCST90094870	R12_L12_HYPETROPHICSCAR	2.09539e-112	TRUE
GCST90094871	R12_L12_HYPETROPHICSCAR	6.7174e-50	TRUE
GCST90094872	R12_L12_HYPETROPHICSCAR	6.69144e-204	TRUE
GCST90094873	R12_L12_HYPETROPHICSCAR	8.49039e-132	TRUE
ebi-a-GCST90016908	R12_L12_HYPETROPHICSCAR	1.20543e-50	TRUE
ebi-a-GCST90016909	R12_L12_HYPETROPHICSCAR	9.41397e-17	TRUE
ebi-a-GCST90016910	R12_L12_HYPETROPHICSCAR	1.30103e-47	TRUE
ebi-a-GCST90016911	R12_L12_HYPETROPHICSCAR	2.41863e-25	TRUE
ebi-a-GCST90016912	R12_L12_HYPETROPHICSCAR	8.19209e-34	TRUE
ebi-a-GCST90016913	R12_L12_HYPETROPHICSCAR	1.15562e-34	TRUE
ebi-a-GCST90016914	R12_L12_HYPETROPHICSCAR	5.30622e-24	TRUE
ebi-a-GCST90016915	R12_L12_HYPETROPHICSCAR	2.44787e-31	TRUE
ebi-a-GCST90016916	R12_L12_HYPETROPHICSCAR	3.3702e-38	TRUE
ebi-a-GCST90016917	R12_L12_HYPETROPHICSCAR	3.59514e-16	TRUE
ebi-a-GCST90016918	R12_L12_HYPETROPHICSCAR	6.26024e-28	TRUE
ebi-a-GCST90016919	R12_L12_HYPETROPHICSCAR	3.1469e-20	TRUE
ebi-a-GCST90016920	R12_L12_HYPETROPHICSCAR	8.27526e-22	TRUE
ebi-a-GCST90016921	R12_L12_HYPETROPHICSCAR	3.10856e-33	TRUE
ebi-a-GCST90016922	R12_L12_HYPETROPHICSCAR	3.03277e-34	TRUE
ebi-a-GCST90016923	R12_L12_HYPETROPHICSCAR	4.95213e-42	TRUE
ebi-a-GCST90016924	R12_L12_HYPETROPHICSCAR	4.51e-19	TRUE
ebi-a-GCST90016925	R12_L12_HYPETROPHICSCAR	1.87e-10	TRUE
ebi-a-GCST90016926	R12_L12_HYPETROPHICSCAR	2.82e-30	TRUE
ebi-a-GCST90016927	R12_L12_HYPETROPHICSCAR	5.07e-26	TRUE
ebi-a-GCST90016928	R12_L12_HYPETROPHICSCAR	1.72e-26	TRUE
ebi-a-GCST90016929	R12_L12_HYPETROPHICSCAR	5.97e-38	TRUE
ebi-a-GCST90016931	R12_L12_HYPETROPHICSCAR	2.69e-10	TRUE
ebi-a-GCST90016932	R12_L12_HYPETROPHICSCAR	8.9e-48	TRUE
ebi-a-GCST90016933	R12_L12_HYPETROPHICSCAR	5.31e-24	TRUE
ebi-a-GCST90016934	R12_L12_HYPETROPHICSCAR	6.5e-38	TRUE
ebi-a-GCST90016935	R12_L12_HYPETROPHICSCAR	1.59e-36	TRUE
ebi-a-GCST90016936	R12_L12_HYPETROPHICSCAR	2.27e-15	TRUE
ebi-a-GCST90016937	R12_L12_HYPETROPHICSCAR	3.37e-38	TRUE
ebi-a-GCST90016938	R12_L12_HYPETROPHICSCAR	5.63e-33	TRUE
ebi-a-GCST90016939	R12_L12_HYPETROPHICSCAR	1.76e-27	TRUE
ebi-a-GCST90016940	R12_L12_HYPETROPHICSCAR	1.1e-32	TRUE
ebi-a-GCST90016941	R12_L12_HYPETROPHICSCAR	5.16e-16	TRUE
ebi-a-GCST90016942	R12_L12_HYPETROPHICSCAR	8.28e-22	TRUE
ebi-a-GCST90016943	R12_L12_HYPETROPHICSCAR	2.59e-35	TRUE
ebi-a-GCST90016944	R12_L12_HYPETROPHICSCAR	7.89e-33	TRUE
ebi-a-GCST90016945	R12_L12_HYPETROPHICSCAR	1.91e-38	TRUE
ebi-a-GCST90016946	R12_L12_HYPETROPHICSCAR	1.28e-39	TRUE
ebi-a-GCST90016947	R12_L12_HYPETROPHICSCAR	5.91e-15	TRUE
ebi-a-GCST90016948	R12_L12_HYPETROPHICSCAR	1.57e-44	TRUE
ebi-a-GCST90016949	R12_L12_HYPETROPHICSCAR	1.92e-33	TRUE
ebi-a-GCST90016950	R12_L12_HYPETROPHICSCAR	4.45e-42	TRUE
ebi-a-GCST90016951	R12_L12_HYPETROPHICSCAR	1.84e-25	TRUE
ebi-a-GCST90016952	R12_L12_HYPETROPHICSCAR	4.7e-41	TRUE
ebi-a-GCST90016956	R12_L12_HYPETROPHICSCAR	4.52e-42	TRUE
ebi-a-GCST90016957	R12_L12_HYPETROPHICSCAR	5.33e-42	TRUE
ebi-a-GCST90016958	R12_L12_HYPETROPHICSCAR	5.79e-44	TRUE
ebi-a-GCST90016961	R12_L12_HYPETROPHICSCAR	5.17e-42	TRUE
ebi-a-GCST90016966	R12_L12_HYPETROPHICSCAR	4.3e-45	TRUE
ebi-a-GCST90016971	R12_L12_HYPETROPHICSCAR	1.74e-28	TRUE
ebi-a-GCST90016973	R12_L12_HYPETROPHICSCAR	5.2e-11	TRUE
ebi-a-GCST90016974	R12_L12_HYPETROPHICSCAR	1.72e-37	TRUE
ebi-a-GCST90016977	R12_L12_HYPETROPHICSCAR	2.46e-14	TRUE
ebi-a-GCST90016988	R12_L12_HYPETROPHICSCAR	1e-10	TRUE
ebi-a-GCST90016996	R12_L12_HYPETROPHICSCAR	2.03e-18	TRUE
ebi-a-GCST90017000	R12_L12_HYPETROPHICSCAR	8.17e-33	TRUE
ebi-a-GCST90017001	R12_L12_HYPETROPHICSCAR	3.65e-17	TRUE
ebi-a-GCST90017002	R12_L12_HYPETROPHICSCAR	2.78e-20	TRUE
ebi-a-GCST90017003	R12_L12_HYPETROPHICSCAR	2.21e-20	TRUE
ebi-a-GCST90017007	R12_L12_HYPETROPHICSCAR	1.54e-15	TRUE
ebi-a-GCST90017011	R12_L12_HYPETROPHICSCAR	8.35e-42	TRUE
ebi-a-GCST90017013	R12_L12_HYPETROPHICSCAR	3.32e-43	TRUE
ebi-a-GCST90017017	R12_L12_HYPETROPHICSCAR	1.93e-10	TRUE
ebi-a-GCST90017018	R12_L12_HYPETROPHICSCAR	1.69e-34	TRUE
ebi-a-GCST90017021	R12_L12_HYPETROPHICSCAR	2.49e-32	TRUE
ebi-a-GCST90017030	R12_L12_HYPETROPHICSCAR	6.58e-29	TRUE
ebi-a-GCST90017035	R12_L12_HYPETROPHICSCAR	1.1e-32	TRUE
ebi-a-GCST90017037	R12_L12_HYPETROPHICSCAR	2.79e-15	TRUE
ebi-a-GCST90017045	R12_L12_HYPETROPHICSCAR	1.45e-27	TRUE
ebi-a-GCST90017050	R12_L12_HYPETROPHICSCAR	9.56e-42	TRUE
ebi-a-GCST90017051	R12_L12_HYPETROPHICSCAR	9.09e-23	TRUE
ebi-a-GCST90017055	R12_L12_HYPETROPHICSCAR	1.21e-17	TRUE
ebi-a-GCST90017059	R12_L12_HYPETROPHICSCAR	9.16e-29	TRUE
ebi-a-GCST90017062	R12_L12_HYPETROPHICSCAR	3.64e-23	TRUE
ebi-a-GCST90017064	R12_L12_HYPETROPHICSCAR	1.14e-34	TRUE
ebi-a-GCST90017068	R12_L12_HYPETROPHICSCAR	1.5e-10	TRUE
ebi-a-GCST90017088	R12_L12_HYPETROPHICSCAR	4.54e-19	TRUE
ebi-a-GCST90016963	R12_L12_HYPETROPHICSCAR	3.12227e-21	TRUE
ebi-a-GCST90016968	R12_L12_HYPETROPHICSCAR	5.07124e-26	TRUE
ebi-a-GCST90016978	R12_L12_HYPETROPHICSCAR	5.35407e-13	TRUE
ebi-a-GCST90016982	R12_L12_HYPETROPHICSCAR	9.2435e-24	TRUE
ebi-a-GCST90016985	R12_L12_HYPETROPHICSCAR	1.60078e-24	TRUE
ebi-a-GCST90016989	R12_L12_HYPETROPHICSCAR	5.90647e-23	TRUE
ebi-a-GCST90016990	R12_L12_HYPETROPHICSCAR	3.18219e-23	TRUE
ebi-a-GCST90016993	R12_L12_HYPETROPHICSCAR	2.95325e-40	TRUE
ebi-a-GCST90016997	R12_L12_HYPETROPHICSCAR	1.31398e-29	TRUE
ebi-a-GCST90016998	R12_L12_HYPETROPHICSCAR	5.49451e-15	TRUE
ebi-a-GCST90017005	R12_L12_HYPETROPHICSCAR	1.98455e-38	TRUE
ebi-a-GCST90017006	R12_L12_HYPETROPHICSCAR	2.85237e-33	TRUE
ebi-a-GCST90017008	R12_L12_HYPETROPHICSCAR	1.96606e-33	TRUE
ebi-a-GCST90017020	R12_L12_HYPETROPHICSCAR	4.3553e-28	TRUE
ebi-a-GCST90017024	R12_L12_HYPETROPHICSCAR	3.37726e-32	TRUE
ebi-a-GCST90017033	R12_L12_HYPETROPHICSCAR	1.52006e-15	TRUE
ebi-a-GCST90017039	R12_L12_HYPETROPHICSCAR	2.40365e-15	TRUE
ebi-a-GCST90017041	R12_L12_HYPETROPHICSCAR	4.08082e-48	TRUE
ebi-a-GCST90017042	R12_L12_HYPETROPHICSCAR	5.73777e-38	TRUE
ebi-a-GCST90017044	R12_L12_HYPETROPHICSCAR	1.12163e-24	TRUE
ebi-a-GCST90017047	R12_L12_HYPETROPHICSCAR	9.93005e-17	TRUE
ebi-a-GCST90017052	R12_L12_HYPETROPHICSCAR	2.31251e-43	TRUE
ebi-a-GCST90017057	R12_L12_HYPETROPHICSCAR	2.28584e-27	TRUE
ebi-a-GCST90017061	R12_L12_HYPETROPHICSCAR	9.02913e-30	TRUE
ebi-a-GCST90017063	R12_L12_HYPETROPHICSCAR	2.08103e-32	TRUE
ebi-a-GCST90017065	R12_L12_HYPETROPHICSCAR	6.60225e-29	TRUE
ebi-a-GCST90017066	R12_L12_HYPETROPHICSCAR	3.25773e-25	TRUE
ebi-a-GCST90017067	R12_L12_HYPETROPHICSCAR	5.47666e-29	TRUE
ebi-a-GCST90017071	R12_L12_HYPETROPHICSCAR	4.07201e-32	TRUE
ebi-a-GCST90017073	R12_L12_HYPETROPHICSCAR	4.71622e-11	TRUE
ebi-a-GCST90016965	R12_L12_HYPETROPHICSCAR	1.54e-29	TRUE
ebi-a-GCST90016967	R12_L12_HYPETROPHICSCAR	8.77e-24	TRUE
ebi-a-GCST90016969	R12_L12_HYPETROPHICSCAR	7.29e-43	TRUE
ebi-a-GCST90016970	R12_L12_HYPETROPHICSCAR	4.19e-38	TRUE
ebi-a-GCST90016976	R12_L12_HYPETROPHICSCAR	8.81e-17	TRUE
ebi-a-GCST90016981	R12_L12_HYPETROPHICSCAR	2.8e-14	TRUE
ebi-a-GCST90016984	R12_L12_HYPETROPHICSCAR	2.67e-15	TRUE
ebi-a-GCST90016986	R12_L12_HYPETROPHICSCAR	3.44e-39	TRUE
ebi-a-GCST90016987	R12_L12_HYPETROPHICSCAR	2.36e-19	TRUE
ebi-a-GCST90017004	R12_L12_HYPETROPHICSCAR	4.33e-46	TRUE
ebi-a-GCST90017009	R12_L12_HYPETROPHICSCAR	5.34e-23	TRUE
ebi-a-GCST90017012	R12_L12_HYPETROPHICSCAR	7.32e-16	TRUE
ebi-a-GCST90017022	R12_L12_HYPETROPHICSCAR	5.8e-15	TRUE
ebi-a-GCST90017025	R12_L12_HYPETROPHICSCAR	4.54e-35	TRUE
ebi-a-GCST90017027	R12_L12_HYPETROPHICSCAR	8.76e-39	TRUE
ebi-a-GCST90017028	R12_L12_HYPETROPHICSCAR	1.5e-25	TRUE
ebi-a-GCST90017029	R12_L12_HYPETROPHICSCAR	1.27e-05	TRUE
ebi-a-GCST90017031	R12_L12_HYPETROPHICSCAR	1.51e-27	TRUE
ebi-a-GCST90017038	R12_L12_HYPETROPHICSCAR	6.69e-41	TRUE
ebi-a-GCST90017040	R12_L12_HYPETROPHICSCAR	1.43e-42	TRUE
ebi-a-GCST90017043	R12_L12_HYPETROPHICSCAR	1.9e-28	TRUE
ebi-a-GCST90017046	R12_L12_HYPETROPHICSCAR	8.83e-28	TRUE
ebi-a-GCST90017049	R12_L12_HYPETROPHICSCAR	1.24e-28	TRUE
ebi-a-GCST90017054	R12_L12_HYPETROPHICSCAR	4.95e-48	TRUE
ebi-a-GCST90017056	R12_L12_HYPETROPHICSCAR	1.57e-40	TRUE
ebi-a-GCST90017060	R12_L12_HYPETROPHICSCAR	5.01e-34	TRUE
ebi-a-GCST90017069	R12_L12_HYPETROPHICSCAR	6.89e-20	TRUE
ebi-a-GCST90017070	R12_L12_HYPETROPHICSCAR	2.55e-54	TRUE
ebi-a-GCST90017072	R12_L12_HYPETROPHICSCAR	5.94e-20	TRUE
ebi-a-GCST90017075	R12_L12_HYPETROPHICSCAR	3.84e-44	TRUE
ebi-a-GCST90016959	R12_L12_HYPETROPHICSCAR	4.55549e-10	TRUE
ebi-a-GCST90016960	R12_L12_HYPETROPHICSCAR	3.62488e-19	TRUE
ebi-a-GCST90016962	R12_L12_HYPETROPHICSCAR	4.98707e-19	TRUE
ebi-a-GCST90016964	R12_L12_HYPETROPHICSCAR	1.01204e-05	TRUE
ebi-a-GCST90016975	R12_L12_HYPETROPHICSCAR	4.35699e-34	TRUE
ebi-a-GCST90016979	R12_L12_HYPETROPHICSCAR	1.04051e-10	TRUE
ebi-a-GCST90016980	R12_L12_HYPETROPHICSCAR	3.56795e-27	TRUE
ebi-a-GCST90016983	R12_L12_HYPETROPHICSCAR	1.11408e-33	TRUE
ebi-a-GCST90016991	R12_L12_HYPETROPHICSCAR	5.68031e-24	TRUE
ebi-a-GCST90016992	R12_L12_HYPETROPHICSCAR	3.55374e-15	TRUE
ebi-a-GCST90016994	R12_L12_HYPETROPHICSCAR	2.51978e-05	TRUE
ebi-a-GCST90016995	R12_L12_HYPETROPHICSCAR	6.20279e-19	TRUE
ebi-a-GCST90016999	R12_L12_HYPETROPHICSCAR	2.32702e-23	TRUE
ebi-a-GCST90017010	R12_L12_HYPETROPHICSCAR	2.75593e-21	TRUE
ebi-a-GCST90017014	R12_L12_HYPETROPHICSCAR	5.18774e-28	TRUE
ebi-a-GCST90017015	R12_L12_HYPETROPHICSCAR	1.83156e-30	TRUE
ebi-a-GCST90017016	R12_L12_HYPETROPHICSCAR	1.48029e-33	TRUE
ebi-a-GCST90017019	R12_L12_HYPETROPHICSCAR	1.60404e-51	TRUE
ebi-a-GCST90017023	R12_L12_HYPETROPHICSCAR	3.59925e-06	TRUE
ebi-a-GCST90017026	R12_L12_HYPETROPHICSCAR	1.22197e-33	TRUE
ebi-a-GCST90017032	R12_L12_HYPETROPHICSCAR	2.14285e-29	TRUE
ebi-a-GCST90017034	R12_L12_HYPETROPHICSCAR	2.34902e-14	TRUE
ebi-a-GCST90017036	R12_L12_HYPETROPHICSCAR	6.55434e-55	TRUE
ebi-a-GCST90017048	R12_L12_HYPETROPHICSCAR	1.16222e-27	TRUE
ebi-a-GCST90017053	R12_L12_HYPETROPHICSCAR	2.51178e-46	TRUE
ebi-a-GCST90017058	R12_L12_HYPETROPHICSCAR	2.28585e-19	TRUE
ebi-a-GCST90017074	R12_L12_HYPETROPHICSCAR	2.2449e-30	TRUE
ebi-a-GCST90017089	R12_L12_HYPETROPHICSCAR	9.61306e-28	TRUE
ebi-a-GCST90017090	R12_L12_HYPETROPHICSCAR	2.07132e-10	TRUE
ebi-a-GCST90017091	R12_L12_HYPETROPHICSCAR	1.47147e-14	TRUE
ebi-a-GCST90017092	R12_L12_HYPETROPHICSCAR	2.41863e-25	TRUE
ebi-a-GCST90017093	R12_L12_HYPETROPHICSCAR	5.96719e-38	TRUE
ebi-a-GCST90017094	R12_L12_HYPETROPHICSCAR	5.43353e-39	TRUE
ebi-a-GCST90017095	R12_L12_HYPETROPHICSCAR	1.24376e-34	TRUE
ebi-a-GCST90017096	R12_L12_HYPETROPHICSCAR	5.30622e-24	TRUE
ebi-a-GCST90017097	R12_L12_HYPETROPHICSCAR	2.01622e-36	TRUE
ebi-a-GCST90017098	R12_L12_HYPETROPHICSCAR	2.26938e-15	TRUE
ebi-a-GCST90017099	R12_L12_HYPETROPHICSCAR	3.3702e-38	TRUE
ebi-a-GCST90017100	R12_L12_HYPETROPHICSCAR	2.99895e-20	TRUE
ebi-a-GCST90017101	R12_L12_HYPETROPHICSCAR	1.0485e-43	TRUE
ebi-a-GCST90017102	R12_L12_HYPETROPHICSCAR	8.27526e-22	TRUE
ebi-a-GCST90017103	R12_L12_HYPETROPHICSCAR	5.47577e-15	TRUE
ebi-a-GCST90017104	R12_L12_HYPETROPHICSCAR	6.15415e-37	TRUE
ebi-a-GCST90017105	R12_L12_HYPETROPHICSCAR	7.89133e-33	TRUE
ebi-a-GCST90017106	R12_L12_HYPETROPHICSCAR	6.52825e-42	TRUE
ebi-a-GCST90017107	R12_L12_HYPETROPHICSCAR	3.03277e-34	TRUE
ebi-a-GCST90017108	R12_L12_HYPETROPHICSCAR	4.95213e-42	TRUE
ebi-a-GCST90017109	R12_L12_HYPETROPHICSCAR	6.26024e-28	TRUE
ebi-a-GCST90017110	R12_L12_HYPETROPHICSCAR	1.83066e-48	TRUE
ebi-a-GCST90017111	R12_L12_HYPETROPHICSCAR	1.94677e-25	TRUE
ebi-a-GCST90017112	R12_L12_HYPETROPHICSCAR	2.21104e-21	TRUE
ebi-a-GCST90017113	R12_L12_HYPETROPHICSCAR	1.0578e-24	TRUE
ebi-a-GCST90017114	R12_L12_HYPETROPHICSCAR	1.68566e-27	TRUE
ebi-a-GCST90017115	R12_L12_HYPETROPHICSCAR	4.70168e-24	TRUE
ebi-a-GCST90017116	R12_L12_HYPETROPHICSCAR	3.44244e-20	TRUE
ebi-a-GCST90017117	R12_L12_HYPETROPHICSCAR	3.10856e-33	TRUE
ebi-a-GCST90017118	R12_L12_HYPETROPHICSCAR	1.43553e-38	TRUE

## Sheet: Supplementary table 6
Supplementary table 6.Co-localisation analysis of statistically significant results in MR analysis
trait-exposure	trait-outcome	nsnps	PP.H0.abf	PP.H1.abf	PP.H2.abf	PP.H3.abf	PP.H4.abf
F-caffeinated/sweet liking (derived food-liking factor)	HTS	339	1.90379e-16	0.960663	2.9269e-18	0.0147448	0.0245918
Crisps liking	HTS	257	1.16492e-18	0.790223	2.66333e-19	0.180637	0.0291397
Curry liking	HTS	324	1.53e-08	0.973062	1.57e-10	0.00996168	0.0169763
Jam liking	HTS	328	1.52e-06	0.949763	2.51e-08	0.0156334	0.0346023
Oranges liking	HTS	566	6.20041e-14	0.967667	9.36022e-16	0.0145903	0.0177427
F-strong flavour liking (derived food-liking factor)	HTS	353	2.22e-17	0.958139	3.26e-19	0.0139981	0.0278628
Gut microbiota abundance (genus Eubacterium coprostanoligenes group id.11375)	HTS	198	0.00976406	0.931586	0.000106631	0.0101252	0.0484181
Gut microbiota abundance (genus Collinsella id.815)	HTS	96	0.379904	0.496251	0.00106448	0.00126897	0.121511
Gut microbiota abundance (genus Adlercreutzia id.812)	HTS	124	0.218413	0.763717	0.000691892	0.00240454	0.0147738
Gut microbiota abundance (genus Coprococcus1 id.11301)	HTS	294	0.0830768	0.859879	0.00117139	0.0120805	0.0437919
